# Supplementary material for: 4-Dimethyl­amino-N′-(2-meth­oxy­benzyl­idene)benzohydrazide
Source: Acta Crystallogr Sect E Struct Rep Online. 2011 Jul 2;67(Pt 8):o1896. doi: 10.1107/S1600536811025220 (PMC3212290; doi:10.1107/S1600536811025220)
Supplement: Supplementary file 2 [file e-67-o1896-Isup2.hkl]

# 
# h,k,l, Fc-squared, Fo-squared, sigma(Fo-squared) and status flag 
# 
data_I
_shelx_title ' I         P B C A      R   0.08' 
_shelx_refln_list_code          4 
_shelx_F_calc_maximum      214.06 
_exptl_crystal_F_000      1264.00 
_reflns_d_resolution_high  0.8364 
 
loop_ 
 _symmetry_equiv_pos_as_xyz 
 'x, y, z' 
 '-x+1/2, -y, z+1/2' 
 'x+1/2, -y+1/2, -z' 
 '-x, y+1/2, -z+1/2' 
 '-x, -y, -z' 
 'x-1/2, y, -z-1/2' 
 '-x-1/2, y-1/2, z' 
 'x, -y-1/2, z-1/2' 
 
_cell_length_a    16.0650 
_cell_length_b     7.9460 
_cell_length_c    24.5340 
_cell_angle_alpha  90.000 
_cell_angle_beta   90.000 
_cell_angle_gamma  90.000 
 
_shelx_F_squared_multiplier     1.000 
 
loop_ 
 _refln_index_h 
 _refln_index_k 
 _refln_index_l 
 _refln_F_squared_calc 
 _refln_F_squared_meas 
 _refln_F_squared_sigma 
 _refln_observed_status 
   2   0   0      581.06      500.55     30.75 o 
   4   0   0      122.02      101.30     17.01 o 
   6   0   0       24.08       42.02     16.61 o 
   8   0   0     7727.73     8250.69    196.50 o 
  10   0   0     3161.40     3348.36    134.58 o 
  12   0   0     1264.46     1343.81     66.23 o 
  14   0   0        2.60       12.77     48.10 o 
  16   0   0       11.70        0.00     49.38 o 
  18   0   0       66.87      147.30     76.63 o 
   2   1   0    14963.83    14155.97    243.73 o 
   4   1   0       13.00        1.39     13.45 o 
   6   1   0     2102.62     2039.41     45.32 o 
   8   1   0     1475.47     1484.05     40.80 o 
  10   1   0     1966.90     2095.67     54.58 o 
  12   1   0      104.21       97.54     26.30 o 
  14   1   0      366.06      329.55     39.83 o 
  16   1   0        2.46       40.34     39.05 o 
  18   1   0       38.87       29.84     41.87 o 
   0   2   0    24825.61    25413.57    547.81 o 
   2   2   0      446.01      461.24     21.44 o 
   4   2   0     2301.39     2255.80     70.47 o 
   6   2   0       15.95       15.26      9.84 o 
   8   2   0      268.69      263.51     19.27 o 
  10   2   0      224.79      218.95     30.04 o 
  12   2   0       14.35        0.00     19.64 o 
  14   2   0       12.70       16.36     25.65 o 
  16   2   0        3.54       53.19     37.09 o 
  18   2   0      110.31      167.41     55.23 o 
   2   3   0     1031.30     1041.49     38.48 o 
   4   3   0      613.28      497.96     41.14 o 
   6   3   0        0.00        0.00     12.94 o 
   8   3   0     1132.02     1131.35     51.99 o 
  10   3   0     1040.18      914.86    107.09 o 
  12   3   0      923.31      781.96    105.30 o 
  14   3   0      304.83      359.88     44.62 o 
  16   3   0       46.05       87.68     31.86 o 
  18   3   0      135.58      195.41     94.94 o 
   0   4   0     6441.94     6391.88    167.47 o 
   2   4   0      518.30      586.08     30.55 o 
   4   4   0      166.71      211.14     24.01 o 
   6   4   0       82.98       59.38     24.00 o 
   8   4   0       79.91       59.95     26.01 o 
  10   4   0      201.91      178.37     35.21 o 
  12   4   0     2713.89     2419.23    129.91 o 
  14   4   0       64.30       45.64     37.00 o 
  16   4   0      183.80      249.75     57.27 o 
   2   5   0     2070.40     1935.21    100.23 o 
   4   5   0        5.49        0.00     14.51 o 
   6   5   0      637.78      681.39     62.81 o 
   8   5   0      216.45      181.76     35.23 o 
  10   5   0      199.26      196.35     48.39 o 
  12   5   0     1717.23     1446.37    343.35 o 
  14   5   0      466.94      380.10     66.21 o 
  16   5   0      205.65      312.99     65.14 o 
   0   6   0      219.09      193.74     56.20 o 
   2   6   0       18.61       49.45     26.15 o 
   4   6   0      213.90      229.66     45.50 o 
   6   6   0      226.58      249.63     49.71 o 
   8   6   0        4.99        0.00     53.43 o 
  10   6   0        8.78       46.02     40.65 o 
  12   6   0       32.85       69.25     45.29 o 
  14   6   0      241.29      206.62     61.31 o 
   2   7   0       15.49       21.66     37.04 o 
   4   7   0       99.15       59.12     39.81 o 
   6   7   0       36.98       75.92     42.58 o 
   8   7   0      414.19      377.42     65.52 o 
  10   7   0        4.14        0.00     37.41 o 
  12   7   0      132.37      159.35     56.60 o 
   0   8   0      441.87      398.59     77.08 o 
   2   8   0      119.01      106.01     57.90 o 
   4   8   0       78.48       95.36     60.88 o 
   6   8   0       47.73       21.74     59.81 o 
   8   8   0       71.98       75.80     47.35 o 
  10   8   0      121.73      128.05     65.56 o 
   2   9   0        7.59       27.25     57.04 o 
   4   9   0      824.06      761.57    111.17 o 
   6   9   0       33.60        8.94     63.01 o 
   1   1   1      662.87      562.91     15.80 o 
   2   1   1     3884.05     3485.87     55.23 o 
   3   1   1     4721.45     4656.30     58.97 o 
   4   1   1      939.33      922.71     20.49 o 
   5   1   1       35.89       23.08      8.99 o 
   6   1   1     6187.20     6138.71     73.26 o 
   7   1   1     1083.49     1050.85     22.69 o 
   8   1   1       11.96        1.64      8.03 o 
   9   1   1       75.60       66.59     10.37 o 
  10   1   1      644.45      630.49     21.65 o 
  11   1   1        2.62        0.00     10.27 o 
  12   1   1       74.39       78.59     17.78 o 
  13   1   1       62.85       45.71     18.86 o 
  14   1   1       19.09       16.71     17.19 o 
  15   1   1      128.58      119.36     33.07 o 
  16   1   1        0.74        0.00     25.19 o 
  17   1   1        0.06       41.84     28.98 o 
  18   1   1        3.37       40.02     30.76 o 
  19   1   1        1.91       65.25     36.02 o 
   0   2   1    45820.52    46809.18    661.73 o 
   1   2   1     3855.13     3454.18     48.42 o 
   2   2   1     2355.72     2328.41     33.72 o 
   3   2   1       11.67       17.32      8.91 o 
   4   2   1     5869.93     5762.38     76.02 o 
   5   2   1     1248.83     1184.32     28.14 o 
   6   2   1       19.74       14.71     12.00 o 
   7   2   1      380.99      366.37     17.78 o 
   8   2   1      205.52      208.50     13.56 o 
   9   2   1      199.18      203.62     15.76 o 
  10   2   1     1383.20     1367.26     40.49 o 
  11   2   1        2.54        0.00     13.30 o 
  12   2   1     1329.51     1179.92     41.49 o 
  13   2   1      168.76      204.04     24.44 o 
  14   2   1        0.90       15.27     17.15 o 
  15   2   1      124.51      127.67     33.44 o 
  16   2   1       77.63      101.54     26.13 o 
  17   2   1       42.48      100.83     31.87 o 
  18   2   1        2.77       82.04     33.05 o 
   1   3   1        2.90        0.00      8.92 o 
   2   3   1      521.52      499.58     18.86 o 
   3   3   1     1127.67     1078.73     24.07 o 
   4   3   1      782.89      651.92     19.32 o 
   5   3   1      193.73      211.61     15.34 o 
   6   3   1      236.83      222.03     19.04 o 
   7   3   1       35.19       22.24     11.10 o 
   8   3   1     1524.44     1511.49     41.95 o 
   9   3   1       51.05       52.81     17.16 o 
  10   3   1       80.99      110.42     19.74 o 
  11   3   1      319.57      345.34     27.14 o 
  12   3   1      707.87      667.40     36.35 o 
  13   3   1      168.41      152.70     24.15 o 
  14   3   1       23.68       61.14     20.31 o 
  15   3   1        0.21       21.40     18.93 o 
  16   3   1        3.36       44.34     22.93 o 
  17   3   1       59.90       76.28     29.66 o 
  18   3   1       17.64       65.10     57.03 o 
   0   4   1      468.35      499.71     34.40 o 
   1   4   1        5.55       19.75     10.97 o 
   2   4   1        0.21        0.00      9.89 o 
   3   4   1     1011.91     1118.93     27.45 o 
   4   4   1      410.23      451.68     19.44 o 
   5   4   1      157.16      157.86     14.43 o 
   6   4   1      174.46      140.78     17.18 o 
   7   4   1      127.25      143.83     20.20 o 
   8   4   1      309.18      308.90     25.84 o 
   9   4   1      939.57      932.44     67.39 o 
  10   4   1      244.79      265.19     27.58 o 
  11   4   1     2074.53     1792.68     53.82 o 
  12   4   1       12.48        8.08     20.76 o 
  13   4   1      196.67      235.69     42.68 o 
  14   4   1        0.41        0.00     22.69 o 
  15   4   1       96.83       64.76     29.47 o 
  16   4   1        4.15        7.11     26.30 o 
  17   4   1       35.21       49.87     29.91 o 
   1   5   1      680.95      694.38     30.98 o 
   2   5   1      249.32      334.35     23.75 o 
   3   5   1       40.40       36.69     17.49 o 
   4   5   1        4.13        1.34     12.85 o 
   5   5   1      227.80      226.79     24.77 o 
   6   5   1       92.16       90.66     19.24 o 
   7   5   1      136.43      143.01     24.84 o 
   8   5   1        0.72        0.00     18.12 o 
   9   5   1       98.58      123.93     26.67 o 
  10   5   1        2.24        0.00     21.62 o 
  11   5   1      124.17      120.89     30.90 o 
  12   5   1      198.23      132.73     33.37 o 
  13   5   1      315.45      238.44     38.13 o 
  14   5   1       38.22       18.76     27.92 o 
  15   5   1      176.08      222.48     38.87 o 
  16   5   1        0.45        0.00     25.32 o 
   0   6   1      324.90      317.66     30.98 o 
   1   6   1       74.32       63.30     15.49 o 
   2   6   1      186.00      216.99     20.04 o 
   3   6   1       54.25       79.85     28.75 o 
   4   6   1       46.16       44.98     22.14 o 
   5   6   1       70.19      110.22     24.30 o 
   6   6   1       35.02       39.49     24.81 o 
   7   6   1      124.15      148.80     53.52 o 
   8   6   1        0.02        3.13     23.38 o 
   9   6   1       14.28       12.94     28.57 o 
  10   6   1      113.38       99.16     30.29 o 
  11   6   1        5.54        9.75     24.65 o 
  12   6   1       54.35       66.08     37.64 o 
  13   6   1      153.64      140.59     36.47 o 
  14   6   1        0.71        0.00     26.64 o 
   1   7   1        4.19        2.31     32.07 o 
   2   7   1       22.68       21.43     25.66 o 
   3   7   1      275.56      290.80     39.64 o 
   4   7   1      121.15      118.35     31.22 o 
   5   7   1       16.10       12.76     24.98 o 
   6   7   1        9.41        3.80     24.56 o 
   7   7   1      174.19      220.77     47.87 o 
   8   7   1      185.01      179.71     37.65 o 
   9   7   1       83.11       85.53     32.68 o 
  10   7   1       19.25        2.32     27.03 o 
  11   7   1      148.27      139.14     38.05 o 
  12   7   1      188.14      175.09     53.56 o 
   0   8   1       11.98        5.21     33.95 o 
   1   8   1        0.01       59.73     35.35 o 
   2   8   1       28.19       35.85    108.56 o 
   3   8   1       54.82       78.98     41.38 o 
   4   8   1       56.47      102.66     36.34 o 
   5   8   1       12.19       28.52     32.22 o 
   6   8   1        7.11        0.00     27.36 o 
   7   8   1       71.83       85.51     32.73 o 
   8   8   1        1.21       61.11     32.14 o 
   9   8   1        2.28       31.47     31.83 o 
  10   8   1        0.61        0.00     28.40 o 
   2   9   1        5.81       87.22     43.26 o 
   3   9   1      145.97      142.80     49.40 o 
   4   9   1        8.11       64.92     42.56 o 
   5   9   1       10.28       30.70     42.41 o 
   6   9   1        5.29        0.00     38.71 o 
   1   0   2     7336.97     7087.50    221.02 o 
   2   0   2     1188.28     1081.26     27.67 o 
   3   0   2    28000.92    28397.96    402.49 o 
   4   0   2     3633.63     3757.17     65.97 o 
   5   0   2      569.10      631.54     28.65 o 
   6   0   2       16.43       14.60     11.60 o 
   7   0   2      622.91      653.37     26.92 o 
   8   0   2     1534.18     1656.37     44.56 o 
   9   0   2     5918.09     6107.51    112.00 o 
  10   0   2       89.77      108.89     18.39 o 
  11   0   2     1819.71     1829.12     52.91 o 
  12   0   2      159.13      175.74     22.78 o 
  13   0   2      485.60      534.71     43.13 o 
  14   0   2      236.32      180.57     47.66 o 
  15   0   2       75.34      126.58     46.12 o 
  16   0   2      123.11      190.50     52.67 o 
  17   0   2      148.64      201.61     59.60 o 
  18   0   2       59.58       75.50     48.70 o 
  19   0   2        4.26       95.13     51.68 o 
   1   1   2      379.23      325.34     18.40 o 
   2   1   2    23308.42    24488.30    286.34 o 
   3   1   2       76.92       74.46      8.97 o 
   4   1   2      507.96      478.04     28.97 o 
   5   1   2      486.79      435.34     19.56 o 
   6   1   2     3879.96     3812.60     54.89 o 
   7   1   2      104.55      105.13     10.28 o 
   8   1   2     2206.62     2478.76     39.88 o 
   9   1   2       12.61       30.44      9.65 o 
  10   1   2       81.48      100.96     12.38 o 
  11   1   2       29.64       39.06     12.69 o 
  12   1   2       34.08       15.87     15.21 o 
  13   1   2       45.10       15.90     15.90 o 
  14   1   2      265.45      300.93     31.84 o 
  15   1   2       45.58       72.28     29.99 o 
  16   1   2       39.66       51.43     29.03 o 
  17   1   2        0.01       23.12     29.38 o 
  18   1   2        5.16      104.32     34.42 o 
  19   1   2        0.38       67.81     34.42 o 
   0   2   2    15307.32    15522.93    230.71 o 
   1   2   2     3476.20     3255.56     45.45 o 
   2   2   2     2284.81     2245.90     32.73 o 
   3   2   2     2293.51     2331.63     38.18 o 
   4   2   2      269.26      242.38     22.11 o 
   5   2   2     2396.61     2343.97     40.47 o 
   6   2   2      128.31      137.84     13.14 o 
   7   2   2       10.85        8.55     10.90 o 
   8   2   2      297.43      356.59     19.01 o 
   9   2   2      717.25      732.18     34.70 o 
  10   2   2       33.33       53.45     16.08 o 
  11   2   2       10.92        1.98     14.07 o 
  12   2   2      155.33      161.37     27.42 o 
  13   2   2       90.39       66.74     19.63 o 
  14   2   2      106.34       99.32     21.89 o 
  15   2   2       98.21      115.91     22.87 o 
  16   2   2       78.69       65.45     24.54 o 
  17   2   2       10.90       53.82     36.56 o 
  18   2   2       24.03       59.95     40.05 o 
   1   3   2     2718.37     2776.46     42.35 o 
   2   3   2     2255.21     2353.74     37.74 o 
   3   3   2      928.66      904.84     21.56 o 
   4   3   2       13.26        5.26      8.09 o 
   5   3   2      535.64      559.57     23.19 o 
   6   3   2       20.35       14.29     10.47 o 
   7   3   2       81.73       85.72     17.88 o 
   8   3   2        6.81       11.86     13.88 o 
   9   3   2        1.20        1.61     14.41 o 
  10   3   2      909.94      837.39     50.86 o 
  11   3   2      466.02      462.66     30.00 o 
  12   3   2      323.90      273.60     26.63 o 
  13   3   2       32.76       49.57     19.80 o 
  14   3   2      288.73      261.10     28.35 o 
  15   3   2       32.36       42.56     23.16 o 
  16   3   2       22.14       21.67     23.07 o 
  17   3   2       18.00       72.75     37.96 o 
  18   3   2      152.11      237.52     50.83 o 
   0   4   2      104.57      108.79     17.85 o 
   1   4   2      584.57      602.37     21.58 o 
   2   4   2      529.13      484.40     28.33 o 
   3   4   2      374.40      424.35     23.60 o 
   4   4   2     1046.89     1089.30     26.77 o 
   5   4   2     1589.93     1631.94     34.88 o 
   6   4   2      405.07      407.79     22.46 o 
   7   4   2      257.10      296.80     25.94 o 
   8   4   2       52.92       21.76     16.74 o 
   9   4   2       40.76       67.28     19.62 o 
  10   4   2       42.75       19.95     27.33 o 
  11   4   2       47.63       48.12     22.59 o 
  12   4   2       52.91       23.47     22.05 o 
  13   4   2       14.98       25.53     21.88 o 
  14   4   2       26.44       35.73     21.81 o 
  15   4   2      196.09      218.03     37.39 o 
  16   4   2       38.00       70.65     30.23 o 
  17   4   2        0.67       24.28     27.03 o 
   1   5   2      825.46      740.66     26.16 o 
   2   5   2       76.53       62.71     16.97 o 
   3   5   2      236.71      282.86     18.41 o 
   4   5   2      249.93      256.44     17.73 o 
   5   5   2       16.65       35.19     14.50 o 
   6   5   2       86.14       93.40     40.91 o 
   7   5   2        4.49        0.00     20.13 o 
   8   5   2       74.01       98.22     23.75 o 
   9   5   2        2.96        0.00     20.33 o 
  10   5   2      118.26      114.16     26.84 o 
  11   5   2      647.52      653.11     52.67 o 
  12   5   2      377.97      382.44     70.37 o 
  13   5   2      153.04      136.80     33.79 o 
  14   5   2      109.32      114.83     33.62 o 
  15   5   2        4.28       20.31     27.15 o 
  16   5   2      103.17      128.70     35.72 o 
   0   6   2        1.84        1.38     18.77 o 
   1   6   2       47.97       55.73     15.57 o 
   2   6   2      439.57      468.14     26.59 o 
   3   6   2       84.81       84.79     19.33 o 
   4   6   2      526.75      644.14     39.55 o 
   5   6   2        9.93       26.36     30.35 o 
   6   6   2      456.95      503.12     43.02 o 
   7   6   2      306.26      315.15     33.98 o 
   8   6   2        0.87        2.94     24.45 o 
   9   6   2        0.95        0.00     22.72 o 
  10   6   2        8.33        0.00     24.07 o 
  11   6   2       56.16       36.67     27.83 o 
  12   6   2      147.78      127.53     45.71 o 
  13   6   2        0.88       19.35     29.38 o 
  14   6   2      300.84      216.40     40.26 o 
   1   7   2        0.38        0.00     17.59 o 
   2   7   2        0.09        6.31     20.16 o 
   3   7   2       30.03       18.02     32.47 o 
   4   7   2        1.12       22.86     35.15 o 
   5   7   2        4.74        0.00     23.54 o 
   6   7   2        1.15        7.87     24.82 o 
   7   7   2       12.52        8.30     37.05 o 
   8   7   2        6.04       10.45     27.24 o 
   9   7   2        1.08       42.82     29.96 o 
  10   7   2        3.25       51.26     28.95 o 
  11   7   2        1.05        0.00     26.22 o 
  12   7   2        6.56       13.14     29.80 o 
   1   8   2      149.53      103.88     58.75 o 
   2   8   2       52.85       62.06     32.26 o 
   3   8   2        7.60        5.58     27.55 o 
   4   8   2        0.01       40.14     34.59 o 
   5   8   2       12.69       27.31     30.95 o 
   6   8   2      114.77      134.81     39.92 o 
   7   8   2       27.33        9.96     29.31 o 
   8   8   2       20.75       38.10     31.48 o 
   9   8   2       33.68      103.48     36.43 o 
  10   8   2       23.57       92.50     36.45 o 
   1   9   2       45.98        7.66     54.07 o 
   2   9   2        1.86       71.09     61.73 o 
   3   9   2      191.86      289.94     76.21 o 
   4   9   2      146.83      160.57     51.38 o 
   5   9   2        2.54       27.71     42.88 o 
   6   9   2        7.52       45.67     45.91 o 
   1   1   3    12804.26    12653.84    152.92 o 
   2   1   3    39559.61    42458.47    488.76 o 
   3   1   3     6845.34     6969.48     84.98 o 
   4   1   3     2862.34     2794.73     42.25 o 
   5   1   3      225.54      222.40     13.86 o 
   6   1   3      354.35      344.66     13.87 o 
   7   1   3      341.72      388.50     24.54 o 
   8   1   3     1227.81     1388.02     28.36 o 
   9   1   3      678.42      744.22     22.45 o 
  10   1   3      497.96      532.22     23.86 o 
  11   1   3      101.83      113.54     15.32 o 
  12   1   3      552.87      512.61     29.62 o 
  13   1   3      113.28      118.03     20.86 o 
  14   1   3      233.38      198.01     28.22 o 
  15   1   3      103.19       82.77     24.17 o 
  16   1   3        8.87       28.42     25.71 o 
  17   1   3       44.12      114.48     35.68 o 
  18   1   3        3.82       98.03     35.31 o 
  19   1   3       41.87      157.35     40.54 o 
   0   2   3     3054.05     3055.34     61.85 o 
   1   2   3    29596.47    28923.56    334.50 o 
   2   2   3      727.50      710.73     18.96 o 
   3   2   3     5875.02     5829.02     76.28 o 
   4   2   3     1885.93     1966.17     35.49 o 
   5   2   3      377.74      421.49     20.41 o 
   6   2   3      433.72      441.99     19.36 o 
   7   2   3       32.78       23.56     16.78 o 
   8   2   3      509.31      495.72     23.22 o 
   9   2   3      242.86      225.93     18.26 o 
  10   2   3      331.69      327.23     24.30 o 
  11   2   3      112.01       89.78     22.92 o 
  12   2   3       62.12       40.47     19.55 o 
  13   2   3     1056.81     1065.07     43.84 o 
  14   2   3      244.31      264.37     27.28 o 
  15   2   3      305.76      282.47     28.52 o 
  16   2   3        0.07        3.32     22.38 o 
  17   2   3        6.08       28.84     33.23 o 
  18   2   3        8.63      103.35     54.41 o 
   1   3   3     2333.42     2290.38     37.25 o 
   2   3   3        3.23       15.59      8.47 o 
   3   3   3       23.70       23.86      8.16 o 
   4   3   3       29.18       33.06      8.27 o 
   5   3   3       10.18        0.00      9.67 o 
   6   3   3       72.65       71.55     13.09 o 
   7   3   3      267.01      269.57     18.45 o 
   8   3   3      139.78      133.75     16.81 o 
   9   3   3      755.43      687.76     31.85 o 
  10   3   3        0.09        0.00     14.01 o 
  11   3   3       90.12       74.93     19.58 o 
  12   3   3      345.96      280.13     27.01 o 
  13   3   3        4.99       27.16     18.75 o 
  14   3   3      611.29      590.37     66.86 o 
  15   3   3       14.90        0.00     19.30 o 
  16   3   3        0.03       17.77     21.73 o 
  17   3   3        0.55       38.74     41.72 o 
  18   3   3      115.38      244.90     49.48 o 
   0   4   3      226.88      247.18     22.31 o 
   1   4   3      348.28      334.56     20.10 o 
   2   4   3     1512.43     1520.17     34.79 o 
   3   4   3        0.19        0.00      9.12 o 
   4   4   3     5908.45     6011.00     79.33 o 
   5   4   3        2.18       10.18      9.24 o 
   6   4   3      186.51      251.33     18.82 o 
   7   4   3       91.97      115.36     19.68 o 
   8   4   3      839.52      829.24     44.24 o 
   9   4   3        8.42        5.95     18.49 o 
  10   4   3      661.30      626.70     44.71 o 
  11   4   3       23.83       28.28     21.98 o 
  12   4   3      599.63      640.38     43.40 o 
  13   4   3       68.20       89.26     26.21 o 
  14   4   3      311.28      380.48     42.68 o 
  15   4   3        6.95       14.18     25.43 o 
  16   4   3      125.44      122.87     34.94 o 
  17   4   3       36.18       30.52     29.83 o 
   1   5   3       71.10       93.75     13.85 o 
   2   5   3      298.37      310.69     20.95 o 
   3   5   3      321.06      337.77     21.88 o 
   4   5   3       80.96       93.73     17.43 o 
   5   5   3      299.07      338.57     30.06 o 
   6   5   3        8.17        8.13     17.88 o 
   7   5   3      350.33      297.01     35.29 o 
   8   5   3      184.67      220.39     33.35 o 
   9   5   3      313.97      281.03     32.02 o 
  10   5   3      486.73      508.24     40.73 o 
  11   5   3      236.03      290.75     35.42 o 
  12   5   3       29.70        0.00     23.23 o 
  13   5   3       40.87       74.42     28.67 o 
  14   5   3        3.97       27.49     27.30 o 
  15   5   3       10.70        0.00     25.87 o 
  16   5   3       13.51        1.38     34.96 o 
   0   6   3      155.17      193.32     31.56 o 
   1   6   3      225.05      251.75     23.31 o 
   2   6   3      232.92      185.56     19.95 o 
   3   6   3      182.90      191.90     23.15 o 
   4   6   3      314.41      353.21     32.17 o 
   5   6   3      269.42      269.43     30.77 o 
   6   6   3        4.67        0.00     23.53 o 
   7   6   3      218.81      275.17     37.26 o 
   8   6   3       52.19       17.35     22.69 o 
   9   6   3       49.94       63.09     28.13 o 
  10   6   3        3.99        0.00     22.22 o 
  11   6   3      313.60      161.40     43.75 o 
  12   6   3       38.44       35.10     30.14 o 
  13   6   3       82.18      140.50     35.66 o 
  14   6   3        0.02        3.97     28.16 o 
   1   7   3        5.68        6.32     18.88 o 
   2   7   3      118.40      151.15     26.29 o 
   3   7   3      189.86      134.03     43.51 o 
   4   7   3       17.08       11.30     22.79 o 
   5   7   3        2.79        0.00     28.15 o 
   6   7   3       78.83       40.80     31.67 o 
   7   7   3       62.63       67.06     29.81 o 
   8   7   3       90.34      110.82     34.04 o 
   9   7   3      102.62       72.54     30.26 o 
  10   7   3       47.47       52.01     30.48 o 
  11   7   3      150.85      143.71     37.91 o 
  12   7   3      185.26      212.52     42.21 o 
   0   8   3        0.85        0.00     49.81 o 
   1   8   3       24.74       45.64     38.18 o 
   2   8   3        0.06        0.00     31.58 o 
   3   8   3       20.86        0.00     35.67 o 
   4   8   3       12.08        4.35     36.42 o 
   5   8   3       79.76       51.85     35.44 o 
   6   8   3      617.87      539.26     70.39 o 
   7   8   3       87.66       88.37     39.64 o 
   8   8   3        0.34        0.00     33.38 o 
   9   8   3        1.61        9.46     32.04 o 
  10   8   3        4.52       21.00     31.96 o 
   1   9   3       19.05       69.39     57.04 o 
   2   9   3      118.41      136.24     65.99 o 
   3   9   3        3.35       78.49     44.06 o 
   4   9   3        0.98       37.93     42.72 o 
   5   9   3        3.74       19.36     66.20 o 
   0   0   4     2097.42     1992.11     52.45 o 
   1   0   4     3687.78     3486.96     68.88 o 
   2   0   4    10374.88    10458.82    156.63 o 
   3   0   4      598.83      615.48     32.74 o 
   4   0   4      563.70      589.33     23.29 o 
   5   0   4      930.93      949.94     29.47 o 
   6   0   4     1136.60     1132.45     34.37 o 
   7   0   4     4004.22     3911.67     77.18 o 
   8   0   4     4147.76     4478.78    117.64 o 
   9   0   4      224.74      256.20     22.37 o 
  10   0   4      370.30      344.61     32.13 o 
  11   0   4      215.93      253.45     24.52 o 
  12   0   4       84.91       78.73     24.49 o 
  13   0   4      603.50      689.39     48.95 o 
  14   0   4     1221.57     1042.45     85.20 o 
  15   0   4      171.48      259.58     56.14 o 
  16   0   4      115.51       80.29     45.14 o 
  17   0   4       59.04       24.42     86.42 o 
  18   0   4        3.88       59.93     45.08 o 
  19   0   4       55.20      106.12     53.72 o 
   1   1   4       53.36       73.08      8.04 o 
   2   1   4     5193.84     4796.81     60.44 o 
   3   1   4    12308.87    11747.37    136.19 o 
   4   1   4     3436.19     3317.74     48.66 o 
   5   1   4     2322.92     2271.56     38.80 o 
   6   1   4      496.17      507.34     26.27 o 
   7   1   4       81.23      128.46     11.31 o 
   8   1   4      122.96      135.30     11.91 o 
   9   1   4       26.84       23.04      9.25 o 
  10   1   4      293.91      355.11     20.88 o 
  11   1   4      120.16      153.69     17.07 o 
  12   1   4      246.49      253.20     21.12 o 
  13   1   4        1.84        0.00     15.40 o 
  14   1   4       64.82       52.47     22.60 o 
  15   1   4        6.72       19.73     20.77 o 
  16   1   4       19.66       42.25     29.32 o 
  17   1   4        3.84       70.49     31.51 o 
  18   1   4      221.11      216.55     43.87 o 
   0   2   4    29716.65    31156.20    447.78 o 
   1   2   4       93.51       84.78     10.64 o 
   2   2   4     7971.35     7869.61     96.11 o 
   3   2   4      475.03      551.51     21.27 o 
   4   2   4      194.34      185.26     12.90 o 
   5   2   4       11.49       19.55     12.24 o 
   6   2   4      768.05      777.53     23.59 o 
   7   2   4      461.37      469.27     20.93 o 
   8   2   4      285.67      382.42     25.83 o 
   9   2   4       65.26       84.54     15.13 o 
  10   2   4        8.92        0.00     10.89 o 
  11   2   4      102.62       79.36     18.57 o 
  12   2   4      160.96      180.58     23.17 o 
  13   2   4        0.24       13.03     17.62 o 
  14   2   4      128.35      146.06     23.96 o 
  15   2   4        1.63       33.24     19.64 o 
  16   2   4        1.85        0.00     29.86 o 
  17   2   4        0.01       67.94     35.09 o 
  18   2   4       13.56      115.00     41.13 o 
   1   3   4     1656.09     1719.11     31.14 o 
   2   3   4      448.38      396.63     15.60 o 
   3   3   4     1190.06     1134.92     23.88 o 
   4   3   4      100.21      111.22     11.47 o 
   5   3   4      995.01     1042.55     28.02 o 
   6   3   4      978.10     1021.32     35.40 o 
   7   3   4      100.74      108.19     15.57 o 
   8   3   4        3.39        1.44     11.32 o 
   9   3   4     1128.42     1056.20     41.51 o 
  10   3   4       54.67       51.59     17.00 o 
  11   3   4      156.81      161.04     22.91 o 
  12   3   4       97.57       68.26     23.21 o 
  13   3   4       53.28       38.41     21.91 o 
  14   3   4      325.14      248.08     31.88 o 
  15   3   4       76.80       60.34     23.85 o 
  16   3   4       20.40       40.27     22.69 o 
  17   3   4      181.73      167.88     35.82 o 
  18   3   4       21.07       76.14     29.96 o 
   0   4   4      539.90      482.67     42.37 o 
   1   4   4      825.05      802.90     23.83 o 
   2   4   4     1544.12     1376.88     29.76 o 
   3   4   4       99.00       91.32     11.95 o 
   4   4   4     1406.23     1526.42     31.68 o 
   5   4   4       11.74        1.51     11.29 o 
   6   4   4      113.32       82.36     15.06 o 
   7   4   4        4.03        6.20     14.22 o 
   8   4   4      151.81      139.99     23.77 o 
   9   4   4       20.03        4.00     21.00 o 
  10   4   4        0.13        0.00     18.43 o 
  11   4   4        2.20        0.00     19.43 o 
  12   4   4      627.06      603.79     43.14 o 
  13   4   4       58.38       33.33     24.25 o 
  14   4   4      399.86      453.27     63.38 o 
  15   4   4       13.82        1.02     24.89 o 
  16   4   4        0.00       31.80     25.30 o 
  17   4   4       33.04       28.15     29.63 o 
   1   5   4     1213.53     1206.29     30.87 o 
   2   5   4       85.43      102.38     15.75 o 
   3   5   4       88.88       91.23     14.99 o 
   4   5   4      294.45      346.84     24.92 o 
   5   5   4        2.48        0.00     14.09 o 
   6   5   4      157.60      127.94     24.07 o 
   7   5   4       94.98      116.37     24.99 o 
   8   5   4      491.99      445.14     41.29 o 
   9   5   4     1077.25     1005.67     57.77 o 
  10   5   4     1497.19     1378.26     58.05 o 
  11   5   4       16.01       34.42     24.31 o 
  12   5   4       18.70        4.56     23.71 o 
  13   5   4        3.59        0.00     22.35 o 
  14   5   4       53.49       22.75     26.91 o 
  15   5   4       48.22       34.95     28.81 o 
  16   5   4       18.07       20.73     29.18 o 
   0   6   4      488.09      552.82     50.69 o 
   1   6   4       77.60       53.40     19.86 o 
   2   6   4       26.31       27.99     15.02 o 
   3   6   4       36.32       53.85     17.81 o 
   4   6   4       38.51       16.25     16.97 o 
   5   6   4      125.38      141.53     25.86 o 
   6   6   4      132.68       98.35     25.46 o 
   7   6   4       66.36       28.36     25.67 o 
   8   6   4      145.61      155.25     34.01 o 
   9   6   4       56.90       16.67     23.85 o 
  10   6   4      644.53      567.30     63.50 o 
  11   6   4        8.61       17.55     27.80 o 
  12   6   4        1.42        3.71     26.67 o 
  13   6   4       98.38       74.98     32.04 o 
  14   6   4        0.46       26.01     29.37 o 
   1   7   4        4.97        8.33     21.61 o 
   2   7   4       75.80       95.60     23.83 o 
   3   7   4       57.98       60.34     37.91 o 
   4   7   4      195.27      259.81     40.83 o 
   5   7   4       12.24       60.09     28.01 o 
   6   7   4       16.10        0.00     29.41 o 
   7   7   4        0.74        0.00     28.43 o 
   8   7   4       43.64       52.86     30.43 o 
   9   7   4        1.22       37.21     28.13 o 
  10   7   4       55.25       64.97     33.66 o 
  11   7   4        0.25        0.00     27.30 o 
  12   7   4       34.79       28.01     30.11 o 
   0   8   4      219.93      205.22     68.97 o 
   1   8   4      169.03      155.42     28.66 o 
   2   8   4       19.87       25.90     31.54 o 
   3   8   4      100.79      155.37     48.18 o 
   4   8   4       17.51       30.48     38.57 o 
   5   8   4      392.29      341.19     64.23 o 
   6   8   4       15.57       47.53     36.32 o 
   7   8   4      101.86      116.65     49.97 o 
   8   8   4        2.50        0.00     33.55 o 
   9   8   4       22.66       37.11     44.07 o 
  10   8   4        3.05       24.72     31.58 o 
   3   9   4       39.02       22.58     41.05 o 
   4   9   4       50.95        4.94     34.33 o 
   5   9   4        2.20        3.22     33.67 o 
   1   1   5     5930.46     5421.82     67.41 o 
   2   1   5     4951.22     4698.73     60.81 o 
   3   1   5    20459.05    20734.35    214.28 o 
   4   1   5     4421.45     4152.38     53.30 o 
   5   1   5     2212.35     2006.45     32.79 o 
   6   1   5     1454.03     1602.24     29.47 o 
   7   1   5     4035.95     4281.06     65.12 o 
   8   1   5     1034.21     1108.46     29.58 o 
   9   1   5        0.31        0.00      8.67 o 
  10   1   5      408.72      414.90     26.42 o 
  11   1   5      385.50      402.94     22.94 o 
  12   1   5        9.33       14.88     12.96 o 
  13   1   5      312.78      331.95     27.45 o 
  14   1   5      107.25       57.07     25.25 o 
  15   1   5      285.84      271.26     33.48 o 
  16   1   5      204.43      253.28     41.11 o 
  17   1   5      115.09      254.19     42.97 o 
  18   1   5       17.63      116.96     41.15 o 
   0   2   5    42750.52    43935.52    624.92 o 
   1   2   5     1317.22     1323.94     26.74 o 
   2   2   5    14463.94    14028.52    161.29 o 
   3   2   5     1911.34     1817.99     32.68 o 
   4   2   5     8534.10     8754.15    119.14 o 
   5   2   5       39.43       19.41      9.49 o 
   6   2   5     1048.21      988.29     26.86 o 
   7   2   5       15.00        4.53     10.14 o 
   8   2   5     2126.11     2172.11     44.30 o 
   9   2   5      196.50      185.49     17.59 o 
  10   2   5        0.00        0.00     12.41 o 
  11   2   5       80.12       78.15     18.62 o 
  12   2   5      557.16      516.99     32.31 o 
  13   2   5      337.37      367.69     30.02 o 
  14   2   5      422.36      415.46     62.19 o 
  15   2   5        9.31        0.00     22.48 o 
  16   2   5       40.52       50.35     27.57 o 
  17   2   5       15.07       30.66     33.85 o 
  18   2   5        0.14      110.88     39.16 o 
   1   3   5     1112.87     1067.08     26.86 o 
   2   3   5     2309.55     2331.73     41.54 o 
   3   3   5      555.28      538.79     36.02 o 
   4   3   5        2.36        0.00      7.52 o 
   5   3   5     1742.94     1651.33     35.59 o 
   6   3   5     2376.58     2473.28     52.55 o 
   7   3   5      561.86      617.81     31.41 o 
   8   3   5       29.68       23.14     12.27 o 
   9   3   5       13.14        2.81     14.04 o 
  10   3   5     1406.79     1258.26     47.16 o 
  11   3   5      119.11      153.66     26.14 o 
  12   3   5      621.16      604.39     39.94 o 
  13   3   5       97.45       66.24     23.24 o 
  14   3   5       96.40       86.81     25.91 o 
  15   3   5        3.62        5.02     21.59 o 
  16   3   5      162.69      229.87     45.21 o 
  17   3   5        1.47       38.39     26.95 o 
   0   4   5      863.88      831.55     34.31 o 
   1   4   5      472.05      447.39     20.05 o 
   2   4   5      931.52      884.30     23.87 o 
   3   4   5     2901.33     2598.44     43.47 o 
   4   4   5      716.86      723.61     37.79 o 
   5   4   5       34.40       30.40     14.39 o 
   6   4   5       11.15       27.03     14.72 o 
   7   4   5      283.38      229.19     22.27 o 
   8   4   5       32.42       63.69     20.50 o 
   9   4   5      474.18      572.61     38.72 o 
  10   4   5        0.00        0.22     20.94 o 
  11   4   5       10.52       11.75     21.61 o 
  12   4   5       58.49       69.53     23.76 o 
  13   4   5      241.88      186.77     31.74 o 
  14   4   5       98.98       70.54     25.79 o 
  15   4   5       37.53       46.62     25.41 o 
  16   4   5       16.85       41.41     25.01 o 
  17   4   5        6.36       41.99     26.11 o 
   1   5   5       33.86       42.71     14.46 o 
   2   5   5        8.98        0.00     11.57 o 
   3   5   5      362.25      381.68     22.55 o 
   4   5   5      514.15      552.14     46.55 o 
   5   5   5      458.47      473.65     29.68 o 
   6   5   5       68.33       51.64     20.76 o 
   7   5   5       12.55       28.08     20.54 o 
   8   5   5      361.89      366.78     34.37 o 
   9   5   5       90.14       45.11     27.03 o 
  10   5   5       82.25       70.09     47.13 o 
  11   5   5       33.53        0.00     23.22 o 
  12   5   5      399.19      382.43     39.99 o 
  13   5   5        0.04        0.00     22.76 o 
  14   5   5        0.16        0.00     24.13 o 
  15   5   5       54.25      121.11     37.73 o 
  16   5   5        0.00       15.98     36.50 o 
   0   6   5        1.52        7.40     21.92 o 
   1   6   5      270.83      245.45     31.62 o 
   2   6   5        9.26        5.01     14.82 o 
   3   6   5        5.77        5.91     15.27 o 
   4   6   5      261.94      252.08     26.23 o 
   5   6   5       16.79       21.07     26.97 o 
   6   6   5      113.97       79.18     25.02 o 
   7   6   5       33.15       32.77     23.47 o 
   8   6   5      151.84      168.97     35.41 o 
   9   6   5      128.99       95.80     33.80 o 
  10   6   5      421.06      381.51     50.76 o 
  11   6   5      170.49      191.98     40.37 o 
  12   6   5        0.00       24.89     27.23 o 
  13   6   5       18.41        0.00     26.62 o 
  14   6   5        4.88       42.58     30.90 o 
   1   7   5      103.90       97.50     27.23 o 
   2   7   5      259.15      298.77     35.33 o 
   3   7   5      186.17      208.61     39.51 o 
   4   7   5      247.03      232.02     41.11 o 
   5   7   5       82.94       99.08     32.57 o 
   6   7   5        1.25       14.94     26.54 o 
   7   7   5        3.02        0.00     33.15 o 
   8   7   5        8.60        0.00     30.69 o 
   9   7   5       29.21       32.90     30.49 o 
  10   7   5      296.03      437.54     49.35 o 
  11   7   5       35.94       43.42     29.84 o 
  12   7   5       63.67       98.16     57.45 o 
   0   8   5       44.63       89.83     60.03 o 
   1   8   5      259.69      293.80     33.94 o 
   2   8   5      134.76      248.02     36.82 o 
   3   8   5      105.68       43.56     32.95 o 
   4   8   5       33.40        0.00     30.75 o 
   5   8   5      103.72      130.36     96.22 o 
   6   8   5        0.66        0.00     40.50 o 
   7   8   5      271.44      316.15     71.53 o 
   8   8   5       43.00       10.09     35.43 o 
   9   8   5       56.84       84.79     40.82 o 
   3   9   5        1.83       12.84     43.15 o 
   4   9   5       40.14       50.89     45.94 o 
   5   9   5        0.03        2.44     34.92 o 
   0   0   6     3812.47     3728.49     92.90 o 
   1   0   6      589.73      542.87     21.28 o 
   2   0   6    19191.02    19010.10    277.95 o 
   3   0   6     1548.29     1384.67     35.75 o 
   4   0   6     3363.21     3481.05     66.95 o 
   5   0   6     1035.18     1019.17     32.72 o 
   6   0   6     1610.29     1497.78     41.73 o 
   7   0   6      218.81      249.79     31.16 o 
   8   0   6       12.93        0.00     13.47 o 
   9   0   6     1002.47      969.20     37.18 o 
  10   0   6      212.20      279.52     30.93 o 
  11   0   6      274.35      246.09     30.47 o 
  12   0   6      223.49      379.59     38.62 o 
  13   0   6        4.58        0.00     22.40 o 
  14   0   6      500.26      514.51     46.76 o 
  15   0   6       68.20       72.04     58.32 o 
  16   0   6       18.79       48.74     39.47 o 
  17   0   6        2.11       71.48     44.29 o 
  18   0   6        0.06       39.90     44.68 o 
   1   1   6     1016.46      970.74     21.52 o 
   2   1   6     3066.81     3033.68     44.45 o 
   3   1   6        6.63       12.31      7.62 o 
   4   1   6       87.52       80.82      9.76 o 
   5   1   6      405.58      391.47     15.71 o 
   6   1   6     1087.59     1161.67     25.36 o 
   7   1   6       19.07       14.23      9.90 o 
   8   1   6      724.04      746.84     27.28 o 
   9   1   6      213.90      253.13     15.74 o 
  10   1   6      452.64      447.82     36.63 o 
  11   1   6      231.79      235.91     19.53 o 
  12   1   6      683.04      688.86     30.67 o 
  13   1   6       30.78       15.64     19.38 o 
  14   1   6       39.22       46.10     24.98 o 
  15   1   6      476.31      495.69     39.63 o 
  16   1   6       36.91       68.43     31.71 o 
  17   1   6      164.88      165.05     47.83 o 
  18   1   6       29.34      125.21     61.22 o 
   0   2   6     1799.71     1624.34     49.64 o 
   1   2   6     5831.33     5848.40     76.22 o 
   2   2   6      404.95      386.86     24.43 o 
   3   2   6       39.91       39.66      9.34 o 
   4   2   6      229.24      186.95     12.69 o 
   5   2   6      939.16      866.63     38.07 o 
   6   2   6       81.06       65.24     12.34 o 
   7   2   6     3628.50     3794.71     62.24 o 
   8   2   6      398.10      417.15     22.22 o 
   9   2   6       29.56       34.86     13.02 o 
  10   2   6      213.34      248.57     22.53 o 
  11   2   6      125.41      132.10     23.92 o 
  12   2   6       97.86       53.49     19.83 o 
  13   2   6      462.66      472.56     45.80 o 
  14   2   6        1.70        6.76     19.09 o 
  15   2   6      323.52      298.37     39.88 o 
  16   2   6       31.23       62.48     27.84 o 
  17   2   6        4.38       48.77     28.62 o 
  18   2   6       17.93       60.89     39.33 o 
   1   3   6      237.80      277.04     16.69 o 
   2   3   6     2135.85     2009.38     38.32 o 
   3   3   6      845.93      808.28     23.83 o 
   4   3   6      715.91      781.77     33.96 o 
   5   3   6     1417.72     1373.64     31.83 o 
   6   3   6     2959.70     3343.88     63.57 o 
   7   3   6      736.17      790.20     29.93 o 
   8   3   6      222.21      253.93     19.48 o 
   9   3   6      141.76      131.86     19.47 o 
  10   3   6      192.38      198.36     27.30 o 
  11   3   6      291.18      376.70     39.24 o 
  12   3   6       34.38       41.64     23.21 o 
  13   3   6       17.65       29.75     21.92 o 
  14   3   6      198.47      138.99     27.57 o 
  15   3   6       68.92       78.10     24.87 o 
  16   3   6      168.41      203.49     37.44 o 
  17   3   6       43.05       78.57     31.27 o 
   0   4   6     1287.47     1215.21     40.02 o 
   1   4   6       48.80       36.42     10.53 o 
   2   4   6     3382.44     3131.38     49.09 o 
   3   4   6        1.54        0.00     10.74 o 
   4   4   6      518.36      634.51     24.31 o 
   5   4   6       41.24       54.49     15.73 o 
   6   4   6        9.78       11.31     14.33 o 
   7   4   6      438.79      483.76     31.55 o 
   8   4   6       18.17       18.39     18.09 o 
   9   4   6        2.65       33.16     20.29 o 
  10   4   6        6.16       17.49     22.98 o 
  11   4   6       71.16       21.28     26.22 o 
  12   4   6      150.82      173.26     30.61 o 
  13   4   6      193.32      196.22     32.00 o 
  14   4   6        5.11       39.11     25.53 o 
  15   4   6        2.48        0.00     24.17 o 
  16   4   6        1.54       59.57     26.44 o 
   1   5   6      324.05      286.41     21.24 o 
   2   5   6      248.69      232.98     19.04 o 
   3   5   6      584.25      571.44     26.69 o 
   4   5   6       18.48        4.37     14.30 o 
   5   5   6        1.02        0.00     14.40 o 
   6   5   6      531.99      537.26     32.09 o 
   7   5   6      432.44      377.88     34.23 o 
   8   5   6      200.47      201.56     29.05 o 
   9   5   6       26.31       53.43     25.03 o 
  10   5   6       42.03       37.71     25.82 o 
  11   5   6       75.78       72.88     31.33 o 
  12   5   6        4.84       11.59     24.04 o 
  13   5   6       42.07       24.90     26.59 o 
  14   5   6        0.12       20.71     25.52 o 
  15   5   6       65.67       75.32     29.36 o 
   0   6   6        2.61        0.00     20.84 o 
   1   6   6       66.00       84.51     20.03 o 
   2   6   6        1.85        0.00     15.65 o 
   3   6   6      662.70      687.74     40.04 o 
   4   6   6      152.95      127.57     21.83 o 
   5   6   6      219.89      237.71     29.82 o 
   6   6   6       22.87       22.33     21.55 o 
   7   6   6     1004.16     1145.08     55.59 o 
   8   6   6      145.49      178.11     31.91 o 
   9   6   6       90.01      105.26     34.53 o 
  10   6   6        6.04        0.00     28.87 o 
  11   6   6      219.28      232.70     37.26 o 
  12   6   6        1.18        1.22     26.08 o 
  13   6   6        4.13       31.89     30.80 o 
  14   6   6        2.96       83.35     34.15 o 
   1   7   6      387.66      380.25     35.00 o 
   2   7   6      113.23      155.27     27.13 o 
   3   7   6      568.07      611.97     41.81 o 
   4   7   6      222.05      250.96     36.06 o 
   5   7   6        5.55        0.00     22.11 o 
   6   7   6       98.46      125.39     38.47 o 
   7   7   6      105.16      137.86     34.56 o 
   8   7   6       68.27      167.94     42.48 o 
   9   7   6      206.62      256.20     91.45 o 
  10   7   6        0.22       17.52     29.78 o 
  11   7   6       36.85       33.20     29.37 o 
  12   7   6       32.12       57.90     36.07 o 
   0   8   6      561.05      520.42     95.40 o 
   1   8   6       93.79      155.92     33.79 o 
   2   8   6      181.03      227.52     36.92 o 
   3   8   6        0.03       17.82     30.40 o 
   4   8   6       85.07       59.47     34.69 o 
   5   8   6       46.97       60.93     35.72 o 
   6   8   6      173.78      155.83     52.97 o 
   7   8   6       58.52       98.72     49.61 o 
   8   8   6       82.55       87.32     51.80 o 
   9   8   6       16.36        0.05     34.73 o 
   1   9   6      144.01       71.95     69.40 o 
   2   9   6        2.81      103.38     49.55 o 
   3   9   6       29.52        0.00     62.15 o 
   4   9   6       25.27        1.13     41.30 o 
   1   1   7     1965.00     1904.27     30.05 o 
   2   1   7     2265.55     2049.37     35.12 o 
   3   1   7      824.35      829.92     20.09 o 
   4   1   7     3499.64     3373.93     47.56 o 
   5   1   7       12.94       10.37      8.77 o 
   6   1   7      437.41      400.99     17.25 o 
   7   1   7      109.28       99.43     11.94 o 
   8   1   7      589.06      663.97     22.53 o 
   9   1   7        0.49       10.90     11.66 o 
  10   1   7        3.55       12.50     12.26 o 
  11   1   7       28.44       11.95     16.18 o 
  12   1   7       94.63       94.40     17.36 o 
  13   1   7      302.40      264.47     30.32 o 
  14   1   7      297.17      232.72     30.74 o 
  15   1   7       99.23       77.15     24.33 o 
  16   1   7      267.84      282.12     40.43 o 
  17   1   7      160.22      185.45     45.07 o 
  18   1   7       16.25      121.92     42.04 o 
   0   2   7        0.26       13.65     11.06 o 
   1   2   7       65.35       76.15     10.55 o 
   2   2   7      516.22      548.21     35.34 o 
   3   2   7        2.92       13.06      8.63 o 
   4   2   7     6509.56     6698.32    104.11 o 
   5   2   7     2857.47     3080.62     45.89 o 
   6   2   7     2620.63     2660.16     42.80 o 
   7   2   7     2310.47     2395.75     46.81 o 
   8   2   7       49.32       34.71     12.91 o 
   9   2   7       29.65       29.75     12.89 o 
  10   2   7      206.00      232.33     20.25 o 
  11   2   7        5.11        4.55     13.62 o 
  12   2   7      348.81      331.21     37.47 o 
  13   2   7       51.91       53.95     25.30 o 
  14   2   7       83.30      103.35     25.72 o 
  15   2   7       88.57      135.92     32.33 o 
  16   2   7      275.92      290.87     40.60 o 
  17   2   7       48.16       66.04     37.54 o 
  18   2   7       42.87      140.60     43.21 o 
   1   3   7      773.43      834.77     27.57 o 
   2   3   7     2893.97     2799.68     48.02 o 
   3   3   7      105.21      121.95     18.34 o 
   4   3   7     2064.10     1834.42     37.06 o 
   5   3   7      794.86      683.14     36.05 o 
   6   3   7        9.60        0.35      9.63 o 
   7   3   7       29.57       64.62     15.92 o 
   8   3   7      535.64      548.51     29.64 o 
   9   3   7      728.67      793.19     35.62 o 
  10   3   7        9.92        0.00     17.86 o 
  11   3   7       42.09        6.05     20.78 o 
  12   3   7      140.84      143.60     32.28 o 
  13   3   7        7.33       30.15     21.49 o 
  14   3   7      340.48      364.98     36.41 o 
  15   3   7       30.74       64.21     24.73 o 
  16   3   7       30.36       77.21     31.42 o 
  17   3   7       10.26       35.43     28.55 o 
   0   4   7      981.78     1110.58     71.73 o 
   1   4   7      348.32      371.88     24.92 o 
   2   4   7      407.79      482.34     25.90 o 
   3   4   7     2415.19     2368.50     46.47 o 
   4   4   7      940.65     1036.28     29.63 o 
   5   4   7      121.45      124.12     18.60 o 
   6   4   7      253.19      308.72     24.60 o 
   7   4   7      226.93      233.59     23.51 o 
   8   4   7      981.03      962.15     55.04 o 
   9   4   7      277.68      275.81     31.06 o 
  10   4   7       25.11       19.39     21.84 o 
  11   4   7       38.59        0.00     20.98 o 
  12   4   7       58.84       31.34     27.76 o 
  13   4   7       48.59       92.24     27.02 o 
  14   4   7        2.91        0.00     21.39 o 
  15   4   7        0.49       50.02     25.51 o 
  16   4   7        2.23       14.89     24.16 o 
   1   5   7        0.02        0.00     13.52 o 
   2   5   7        7.61       18.80     12.44 o 
   3   5   7      201.02      190.50     18.37 o 
   4   5   7      253.71      294.21     25.22 o 
   5   5   7      200.31      265.63     25.30 o 
   6   5   7       20.95        9.21     16.46 o 
   7   5   7        1.47        0.00     18.72 o 
   8   5   7        6.73       11.24     21.71 o 
   9   5   7      160.69      193.19     31.53 o 
  10   5   7       10.04        0.00     22.07 o 
  11   5   7        0.34       41.72     33.30 o 
  12   5   7       21.02        8.26     28.40 o 
  13   5   7       78.21       64.72     28.24 o 
  14   5   7       47.55       39.14     26.86 o 
  15   5   7        1.97        0.00     24.02 o 
   0   6   7       23.50       29.13     23.80 o 
   1   6   7        1.17        0.00     15.75 o 
   2   6   7       38.18       14.08     18.97 o 
   3   6   7      335.38      310.57     30.30 o 
   4   6   7       21.85       20.23     19.44 o 
   5   6   7        0.01        8.11     17.95 o 
   6   6   7       14.85        0.00     20.33 o 
   7   6   7      144.24      143.02     28.75 o 
   8   6   7      333.18      380.78     39.14 o 
   9   6   7       63.18        7.86     24.93 o 
  10   6   7      218.56      212.96     40.09 o 
  11   6   7        6.96       17.24     31.03 o 
  12   6   7        9.35        8.34     25.32 o 
  13   6   7       69.30       79.23     31.91 o 
  14   6   7        0.06       15.47     27.89 o 
   1   7   7       11.27       22.21     26.87 o 
   2   7   7      159.43      236.25     30.48 o 
   3   7   7       64.59      118.80     25.91 o 
   4   7   7       26.39       46.39     25.92 o 
   5   7   7       22.12       13.74     26.09 o 
   6   7   7       24.18       31.55     34.41 o 
   7   7   7        1.70        0.00     26.24 o 
   8   7   7      250.84      245.24     40.41 o 
   9   7   7       42.69       31.69     44.39 o 
  10   7   7       36.25       54.01     36.26 o 
  11   7   7        9.77       13.97     29.94 o 
  12   7   7       22.53       17.90     30.71 o 
   0   8   7      296.00      333.40     84.31 o 
   1   8   7        0.09        0.00     33.10 o 
   2   8   7        8.03       30.52     26.53 o 
   3   8   7       89.77       98.05     33.67 o 
   4   8   7      118.50      143.76     34.49 o 
   5   8   7       35.76       36.13     35.99 o 
   6   8   7       15.32       40.01     36.86 o 
   7   8   7       29.84       34.86     45.67 o 
   8   8   7      233.24      223.16     70.89 o 
   9   8   7       33.46      123.59     55.90 o 
   1   9   7        1.60       22.14     63.43 o 
   2   9   7        3.23       11.28     44.84 o 
   3   9   7        4.12        0.00     67.47 o 
   4   9   7       18.47        0.00     35.12 o 
   0   0   8    17836.37    17117.44    360.76 o 
   1   0   8       54.83       33.79     14.10 o 
   2   0   8     1543.90     1500.37     45.65 o 
   3   0   8     1727.53     1552.94     40.82 o 
   4   0   8      196.52      187.71     21.00 o 
   5   0   8     4580.08     4505.67     86.34 o 
   6   0   8     1525.80     1495.72     71.99 o 
   7   0   8     5575.41     5384.69    102.74 o 
   8   0   8     1776.34     1865.02     52.34 o 
   9   0   8       27.32       41.72     17.11 o 
  10   0   8        0.87       18.36     16.18 o 
  11   0   8       31.58       30.83     23.40 o 
  12   0   8      332.78      406.31     59.23 o 
  13   0   8     1295.16     1189.60     61.07 o 
  14   0   8       65.35       89.61     29.54 o 
  15   0   8      320.02      386.84     66.37 o 
  16   0   8        9.17      128.81     56.41 o 
  17   0   8       14.31       47.51     43.04 o 
  18   0   8       77.91      146.84    112.39 o 
   1   1   8       45.03       71.94      9.42 o 
   2   1   8        0.04        5.72      8.92 o 
   3   1   8      107.31      114.13     10.83 o 
   4   1   8       66.33       57.03     10.04 o 
   5   1   8     1543.05     1527.84     30.26 o 
   6   1   8      654.50      667.24     22.67 o 
   7   1   8       76.92       73.91     11.87 o 
   8   1   8      795.04      814.31     37.26 o 
   9   1   8        0.02        0.89     11.33 o 
  10   1   8       45.02       37.65     14.02 o 
  11   1   8      161.15      178.16     19.39 o 
  12   1   8        0.22        0.00     16.09 o 
  13   1   8        0.55       26.66     17.61 o 
  14   1   8      101.08      107.58     27.79 o 
  15   1   8       50.03       38.67     25.70 o 
  16   1   8      373.59      338.28     41.15 o 
  17   1   8       15.05       54.77     36.42 o 
  18   1   8       39.71       59.81     37.72 o 
   0   2   8      548.39      492.45     23.74 o 
   1   2   8      600.55      565.37     22.52 o 
   2   2   8     1530.11     1636.89     32.85 o 
   3   2   8       11.72        0.00      8.72 o 
   4   2   8    14900.11    15897.65    186.16 o 
   5   2   8     1031.37      940.63     23.05 o 
   6   2   8     2267.25     2262.55     42.56 o 
   7   2   8      401.53      419.49     33.58 o 
   8   2   8      293.57      368.94     24.40 o 
   9   2   8        5.46        1.49     12.34 o 
  10   2   8        2.55        3.44     12.71 o 
  11   2   8       20.29       21.66     15.78 o 
  12   2   8      650.71      651.23     47.46 o 
  13   2   8       75.26       81.84     23.78 o 
  14   2   8      164.40      197.23     34.86 o 
  15   2   8       25.93       64.86     27.61 o 
  16   2   8       51.00       53.99     29.19 o 
  17   2   8       29.81       58.38     28.63 o 
  18   2   8        0.06       75.91     45.92 o 
   1   3   8      231.62      245.41     15.60 o 
   2   3   8      313.41      386.03     18.99 o 
   3   3   8     5957.55     6067.21     85.09 o 
   4   3   8      950.37      882.29     26.01 o 
   5   3   8      176.57      166.63     13.96 o 
   6   3   8        0.63        0.00     12.04 o 
   7   3   8      564.68      583.96     36.29 o 
   8   3   8     1055.91      995.26     36.94 o 
   9   3   8       28.31       40.77     16.19 o 
  10   3   8       51.88       60.54     22.04 o 
  11   3   8     1056.82     1101.83     52.30 o 
  12   3   8       28.09       12.85     24.76 o 
  13   3   8       18.57        0.00     24.60 o 
  14   3   8       45.02       15.69     22.07 o 
  15   3   8        3.82        0.00     22.38 o 
  16   3   8      129.56      216.89     41.85 o 
  17   3   8       13.46       40.09     29.91 o 
   0   4   8      379.11      431.14     58.46 o 
   1   4   8     1168.46     1104.81     39.00 o 
   2   4   8        0.83        0.00     10.41 o 
   3   4   8      375.73      401.59     21.34 o 
   4   4   8      405.22      473.17     22.44 o 
   5   4   8      468.17      452.50     27.37 o 
   6   4   8       45.91       32.33     16.48 o 
   7   4   8      664.02      683.16     34.51 o 
   8   4   8       11.97        0.00     14.50 o 
   9   4   8      338.29      339.68     33.43 o 
  10   4   8        0.42        0.00     20.00 o 
  11   4   8      128.77      127.83     29.06 o 
  12   4   8       53.83       47.10     27.82 o 
  13   4   8      175.43      184.22     54.73 o 
  14   4   8        5.36       25.39     25.24 o 
  15   4   8        0.79        0.00     22.30 o 
  16   4   8       74.24       54.14     28.14 o 
   1   5   8       16.72        0.00     13.54 o 
   2   5   8      356.13      404.53     26.47 o 
   3   5   8      250.63      251.51     24.16 o 
   4   5   8      323.33      309.93     25.99 o 
   5   5   8       26.62        0.00     16.23 o 
   6   5   8      166.09      168.64     23.89 o 
   7   5   8        7.71        7.44     20.45 o 
   8   5   8       32.89        0.00     19.80 o 
   9   5   8        0.39        3.03     22.27 o 
  10   5   8      248.14      288.52     36.79 o 
  11   5   8      133.12      232.48     36.39 o 
  12   5   8      217.39      181.34     39.74 o 
  13   5   8        3.60       40.32     26.63 o 
  14   5   8        0.36       25.41     26.16 o 
  15   5   8        8.86        0.00     26.41 o 
   0   6   8      272.36      272.77     66.58 o 
   1   6   8      337.94      344.55     27.15 o 
   2   6   8       61.77       36.76     20.49 o 
   3   6   8      264.70      193.69     27.50 o 
   4   6   8     1049.06     1058.18     55.92 o 
   5   6   8      117.85      134.12     27.01 o 
   6   6   8      559.73      509.68     40.35 o 
   7   6   8      203.39      194.01     31.66 o 
   8   6   8      309.00      279.63     35.63 o 
   9   6   8        0.07        0.00     23.65 o 
  10   6   8       31.45       28.21     27.15 o 
  11   6   8       75.08       61.45     33.86 o 
  12   6   8       27.53       59.08     34.72 o 
  13   6   8       29.06        5.74     42.38 o 
   1   7   8      558.77      630.81     65.72 o 
   2   7   8      674.10      684.00     46.59 o 
   3   7   8      278.72      297.29     33.80 o 
   4   7   8       55.64       35.00     28.17 o 
   5   7   8       34.67       77.23     30.01 o 
   6   7   8        2.07       19.84     28.10 o 
   7   7   8       82.70       34.13     49.26 o 
   8   7   8      536.06      456.09     88.02 o 
   9   7   8       89.79       58.61     33.90 o 
  10   7   8        4.55       13.96     43.24 o 
  11   7   8        2.84       13.36     35.90 o 
   0   8   8        0.61       36.86    107.49 o 
   1   8   8      263.74      372.78     54.64 o 
   2   8   8        0.01       17.50     25.85 o 
   3   8   8       40.08       28.91     27.33 o 
   4   8   8      154.18      117.10     47.50 o 
   5   8   8       55.93       68.31     32.74 o 
   6   8   8       40.65       47.06     34.09 o 
   7   8   8       19.89       47.57     37.75 o 
   8   8   8       11.34       14.98     41.02 o 
   1   9   8       42.36      254.90    113.88 o 
   2   9   8       12.12        0.00     56.62 o 
   3   9   8       49.05       57.88     50.05 o 
   1   1   9      109.14      120.86     10.80 o 
   2   1   9       17.47       15.06      8.65 o 
   3   1   9     2503.30     2497.03     39.71 o 
   4   1   9       48.68       38.88     10.09 o 
   5   1   9       38.01       76.13     13.31 o 
   6   1   9      568.75      602.37     31.58 o 
   7   1   9      251.41      292.96     17.26 o 
   8   1   9      599.96      687.55     29.73 o 
   9   1   9        0.12        1.35     12.12 o 
  10   1   9       34.43       64.50     15.62 o 
  11   1   9      350.41      361.13     24.46 o 
  12   1   9      262.65      299.93     24.13 o 
  13   1   9      533.88      577.16     35.09 o 
  14   1   9      211.72      159.89     32.15 o 
  15   1   9       40.04       63.90     26.93 o 
  16   1   9        0.65       29.05     27.24 o 
  17   1   9        8.32        0.00     36.62 o 
  18   1   9       15.60       98.38     45.26 o 
   0   2   9      935.83      995.10     44.91 o 
   1   2   9      581.23      538.72     19.39 o 
   2   2   9     1475.21     1528.82     32.56 o 
   3   2   9        2.92        0.00     11.62 o 
   4   2   9       10.08       22.08     10.52 o 
   5   2   9     1546.84     1594.06     34.82 o 
   6   2   9      615.96      573.02     24.41 o 
   7   2   9        1.50        0.00     10.92 o 
   8   2   9      403.73      456.91     24.45 o 
   9   2   9       85.35       88.07     17.67 o 
  10   2   9       29.75       35.55     16.46 o 
  11   2   9      703.04      714.14     60.29 o 
  12   2   9     1135.00     1082.06     49.83 o 
  13   2   9      250.16      335.77     39.93 o 
  14   2   9      377.27      325.89     39.91 o 
  15   2   9      263.67      199.77     48.53 o 
  16   2   9       39.21       11.55     27.54 o 
  17   2   9        2.06       12.94     27.27 o 
   1   3   9      374.26      387.13     21.34 o 
   2   3   9     1524.76     1451.59     33.40 o 
   3   3   9     3206.34     3178.75     54.36 o 
   4   3   9     1368.03     1279.96     31.77 o 
   5   3   9      571.79      601.38     40.74 o 
   6   3   9       78.14       90.05     17.05 o 
   7   3   9      516.87      500.45     28.69 o 
   8   3   9       48.96       52.89     16.87 o 
   9   3   9       55.96       57.14     18.12 o 
  10   3   9     1596.47     1502.10     73.94 o 
  11   3   9        2.99       14.42     21.55 o 
  12   3   9      451.96      458.64     38.91 o 
  13   3   9      209.21      206.50     37.34 o 
  14   3   9       81.67       72.06     25.32 o 
  15   3   9        0.11       16.08     22.01 o 
  16   3   9      138.88      162.96     37.71 o 
  17   3   9       37.62       61.79     33.16 o 
   0   4   9     3904.26     3866.28    100.43 o 
   1   4   9      423.72      380.71     25.46 o 
   2   4   9     1203.79     1222.95     32.81 o 
   3   4   9      110.08      112.03     15.73 o 
   4   4   9      626.36      695.96     39.99 o 
   5   4   9        9.41        0.00     13.16 o 
   6   4   9     1092.48     1052.90     38.67 o 
   7   4   9       43.38        0.00     14.88 o 
   8   4   9       31.18       37.26     17.90 o 
   9   4   9       48.38       40.34     22.17 o 
  10   4   9      140.41      154.91     29.54 o 
  11   4   9      406.30      412.24     38.75 o 
  12   4   9       64.29       37.80     25.27 o 
  13   4   9        2.41        0.00     27.81 o 
  14   4   9      103.72       99.87     28.85 o 
  15   4   9        5.67        6.74     25.22 o 
  16   4   9       72.64      122.96     31.62 o 
   1   5   9       85.03       73.71     17.04 o 
   2   5   9        4.82        1.70     13.39 o 
   3   5   9       33.67       69.74     19.95 o 
   4   5   9        0.06        3.24     14.77 o 
   5   5   9       71.48       70.27     20.27 o 
   6   5   9      238.23      208.72     25.54 o 
   7   5   9       13.84        9.57     17.44 o 
   8   5   9        0.13       11.21     22.16 o 
   9   5   9      135.70      111.71     27.52 o 
  10   5   9        4.46       41.17     26.35 o 
  11   5   9       32.84       78.36     28.34 o 
  12   5   9       14.38        0.00     25.22 o 
  13   5   9      174.57      147.64     50.76 o 
  14   5   9       27.33       14.04     27.41 o 
  15   5   9        1.09        0.00     26.96 o 
   0   6   9     1385.33     1163.20     68.49 o 
   1   6   9      408.98      374.39     28.03 o 
   2   6   9       51.76       44.24     19.73 o 
   3   6   9       11.50       24.98     20.76 o 
   4   6   9        3.27        4.08     19.70 o 
   5   6   9      376.05      411.59     36.51 o 
   6   6   9      327.16      291.88     41.98 o 
   7   6   9        2.37        0.00     25.28 o 
   8   6   9       14.03        0.00     23.16 o 
   9   6   9      120.45       63.15     29.29 o 
  10   6   9       13.75       54.82     28.02 o 
  11   6   9      175.34      154.70     34.57 o 
  12   6   9       21.07       17.80     31.36 o 
  13   6   9       42.85        8.32     26.85 o 
   1   7   9      196.41      199.74     29.48 o 
   2   7   9      990.85     1075.50     53.57 o 
   3   7   9       53.42       32.17     23.44 o 
   4   7   9       21.57       40.45     26.05 o 
   5   7   9       40.40       48.33     28.68 o 
   6   7   9       21.26        0.00     25.71 o 
   7   7   9        7.84       15.18     28.95 o 
   8   7   9       28.01       42.29     33.38 o 
   9   7   9      166.44      137.30     54.38 o 
  10   7   9      287.57      231.45     45.60 o 
  11   7   9        7.96       23.08     46.17 o 
   0   8   9      354.94      482.15    142.22 o 
   1   8   9       27.07      112.08     48.89 o 
   2   8   9        7.64       34.39     32.54 o 
   3   8   9        1.38       24.57     27.31 o 
   4   8   9      165.58      164.62     36.78 o 
   5   8   9       93.77       95.86     32.88 o 
   6   8   9      147.89      206.07     63.73 o 
   7   8   9        0.46       21.73     37.53 o 
   8   8   9        0.06       22.88     38.22 o 
   1   9   9        8.94      243.25     97.59 o 
   0   0  10       20.90        9.98     17.43 o 
   1   0  10       43.54       35.88     13.52 o 
   2   0  10     1112.52     1075.69     35.10 o 
   3   0  10       70.54       69.94     22.21 o 
   4   0  10       18.84       15.68     13.79 o 
   5   0  10     1007.89     1036.52     37.14 o 
   6   0  10      887.98      850.79     35.42 o 
   7   0  10     2107.42     2096.54     56.93 o 
   8   0  10      724.56      829.41     37.99 o 
   9   0  10       42.75       55.69     18.58 o 
  10   0  10        0.01       10.73     17.49 o 
  11   0  10        3.09        0.00     20.64 o 
  12   0  10      412.39      403.01     41.35 o 
  13   0  10      189.11      222.04     37.03 o 
  14   0  10      634.73      725.83     56.50 o 
  15   0  10      353.25      391.77     46.72 o 
  16   0  10       28.12       72.30     44.07 o 
  17   0  10      209.60      269.08     89.84 o 
  18   0  10       22.64       87.70     62.15 o 
   1   1  10        3.31        6.74      9.01 o 
   2   1  10     3634.12     3661.66     52.14 o 
   3   1  10        1.90        8.10      9.00 o 
   4   1  10       36.50       46.30     10.50 o 
   5   1  10       34.94       24.85     10.05 o 
   6   1  10      415.87      412.64     33.71 o 
   7   1  10     2529.83     2532.57     47.40 o 
   8   1  10      610.50      632.07     33.30 o 
   9   1  10        0.68        0.79     12.48 o 
  10   1  10      573.89      536.66     27.80 o 
  11   1  10       97.18      126.42     18.99 o 
  12   1  10      292.94      264.18     23.81 o 
  13   1  10        0.61        3.86     18.75 o 
  14   1  10       33.04       53.86     26.69 o 
  15   1  10      206.72      259.04     37.54 o 
  16   1  10        6.84       41.60     27.07 o 
  17   1  10       11.69       89.58     37.11 o 
   0   2  10     1931.22     1904.07     47.30 o 
   1   2  10     2006.03     2052.32     35.16 o 
   2   2  10      768.04      822.80     25.06 o 
   3   2  10     2505.62     2628.98     46.95 o 
   4   2  10       28.36       44.81     11.70 o 
   5   2  10      152.82      147.73     12.76 o 
   6   2  10        8.24        9.48     10.81 o 
   7   2  10     1389.13     1348.55     39.87 o 
   8   2  10       27.76       14.21     14.47 o 
   9   2  10      463.24      452.97     28.77 o 
  10   2  10        8.47       18.19     20.23 o 
  11   2  10       69.95       67.13     19.69 o 
  12   2  10      112.07      108.76     21.26 o 
  13   2  10       61.11       55.71     24.26 o 
  14   2  10      157.20      194.62     36.09 o 
  15   2  10       48.23       61.47     27.71 o 
  16   2  10        1.43        2.89     25.38 o 
  17   2  10       56.59      107.67     33.80 o 
   1   3  10      254.55      268.65     17.10 o 
   2   3  10     1083.45      923.85     28.83 o 
   3   3  10      747.34      728.15     41.87 o 
   4   3  10     2001.48     1943.84     41.18 o 
   5   3  10       17.16       19.05     11.10 o 
   6   3  10      156.06      163.21     19.93 o 
   7   3  10      976.30     1048.24     43.01 o 
   8   3  10       85.39       69.29     17.74 o 
   9   3  10       48.87       16.79     15.69 o 
  10   3  10      188.83      146.77     22.82 o 
  11   3  10      317.33      290.63     33.40 o 
  12   3  10      110.39      107.66     27.56 o 
  13   3  10       18.73        5.08     22.55 o 
  14   3  10        5.21       27.65     28.49 o 
  15   3  10        2.21       23.73     29.83 o 
  16   3  10        7.49       10.23     29.27 o 
  17   3  10       69.87      101.94     50.14 o 
   0   4  10      470.94      555.79    110.10 o 
   1   4  10        1.35        0.00     12.19 o 
   2   4  10      475.97      522.65     31.23 o 
   3   4  10      939.61      967.98     31.53 o 
   4   4  10      248.54      326.55     26.88 o 
   5   4  10       24.76       40.00     15.96 o 
   6   4  10      312.00      345.76     26.73 o 
   7   4  10       87.41       94.20     20.57 o 
   8   4  10      126.74      117.94     22.12 o 
   9   4  10        1.60        0.00     16.75 o 
  10   4  10        0.28        9.81     20.23 o 
  11   4  10       70.24       72.90     25.70 o 
  12   4  10       65.15       27.99     25.21 o 
  13   4  10       56.41       59.69     27.85 o 
  14   4  10      195.61      255.65     46.27 o 
  15   4  10       28.66       68.20     28.16 o 
  16   4  10       21.91       72.27     28.99 o 
   1   5  10       82.09       89.28     17.47 o 
   2   5  10      279.14      303.22     24.43 o 
   3   5  10        5.45        0.00     17.43 o 
   4   5  10        0.39        0.00     17.98 o 
   5   5  10        0.34        0.00     15.28 o 
   6   5  10      230.36      257.60     27.52 o 
   7   5  10       28.12       44.21     19.81 o 
   8   5  10        0.00        0.00     20.80 o 
   9   5  10        8.22        7.21     21.63 o 
  10   5  10      319.05      296.93     37.29 o 
  11   5  10       63.93       68.52     27.89 o 
  12   5  10      179.01      102.44     38.21 o 
  13   5  10       17.95       21.72     32.45 o 
  14   5  10        1.30        0.00     37.42 o 
   0   6  10     2459.17     2298.21     96.62 o 
   1   6  10      819.08      756.75     43.06 o 
   2   6  10      326.37      346.54     34.48 o 
   3   6  10       63.24       73.46     23.77 o 
   4   6  10      155.52      179.52     28.28 o 
   5   6  10      642.55      726.57     45.32 o 
   6   6  10       11.02        0.00     23.01 o 
   7   6  10        8.82       33.57     26.92 o 
   8   6  10       27.32        0.00     26.13 o 
   9   6  10       39.54       32.93     25.76 o 
  10   6  10      161.10      147.54     33.00 o 
  11   6  10      203.22      179.69     36.40 o 
  12   6  10       85.91       43.03     31.20 o 
  13   6  10        1.23       12.10     32.10 o 
   1   7  10       24.52       19.33     20.66 o 
   2   7  10      146.92      134.87     28.28 o 
   3   7  10       27.87       35.61     23.34 o 
   4   7  10       60.63       25.56     23.35 o 
   5   7  10        0.48       12.54     26.17 o 
   6   7  10        6.35        1.16     27.14 o 
   7   7  10       94.38      113.09     34.92 o 
   8   7  10      126.04       89.39     35.79 o 
   9   7  10        5.00       28.33     33.21 o 
  10   7  10       29.54        0.00     32.95 o 
  11   7  10       15.28        0.00     33.77 o 
   0   8  10      159.24      224.15     52.55 o 
   1   8  10        8.32       49.88     42.76 o 
   2   8  10       36.40       43.43     29.88 o 
   3   8  10       18.84       70.64     42.40 o 
   4   8  10        8.39       11.39     37.85 o 
   5   8  10       19.08        0.00     28.22 o 
   6   8  10      157.23      132.78     37.94 o 
   7   8  10       66.31       74.19     37.33 o 
   8   8  10        9.98        0.00     31.76 o 
   1   1  11     3701.77     3617.32     55.32 o 
   2   1  11     4146.86     4048.66     57.47 o 
   3   1  11      287.76      344.93     23.85 o 
   4   1  11      725.93      787.18     23.34 o 
   5   1  11      385.32      427.00     37.93 o 
   6   1  11     1176.51     1194.09     29.58 o 
   7   1  11      345.83      373.65     19.88 o 
   8   1  11      571.37      562.36     30.88 o 
   9   1  11        4.55        7.41     12.73 o 
  10   1  11       97.62       98.71     17.73 o 
  11   1  11      517.83      505.66     31.50 o 
  12   1  11        4.11        0.00     18.66 o 
  13   1  11      393.11      400.25     34.05 o 
  14   1  11      274.09      280.89     38.38 o 
  15   1  11       39.44       56.62     30.23 o 
  16   1  11        2.69       25.69     25.80 o 
  17   1  11        8.53       72.99     36.02 o 
   0   2  11        8.96        0.00     12.42 o 
   1   2  11        3.28        0.00      8.91 o 
   2   2  11     1417.32     1634.99     31.52 o 
   3   2  11        2.18        0.00      7.96 o 
   4   2  11      136.60      199.11     13.54 o 
   5   2  11        2.33        9.14      9.35 o 
   6   2  11       31.68       38.17     12.33 o 
   7   2  11        9.77        4.47     14.08 o 
   8   2  11     1208.85     1157.96     39.73 o 
   9   2  11      216.21      250.31     24.18 o 
  10   2  11      181.26      168.05     22.95 o 
  11   2  11      150.77      153.06     23.34 o 
  12   2  11      440.38      422.37     31.64 o 
  13   2  11        9.78        0.00     21.01 o 
  14   2  11      490.50      497.05     47.66 o 
  15   2  11       16.23       11.61     26.12 o 
  16   2  11      153.52      166.71     36.26 o 
  17   2  11        0.67       20.16     40.68 o 
   1   3  11       30.89       48.64     11.46 o 
   2   3  11      584.34      610.99     23.64 o 
   3   3  11        0.07        0.00      9.26 o 
   4   3  11     1254.81     1344.08     34.15 o 
   5   3  11       49.36       40.20     12.02 o 
   6   3  11      438.45      449.60     27.99 o 
   7   3  11       15.97        7.11     14.10 o 
   8   3  11      223.12      238.44     24.39 o 
   9   3  11      231.56      251.09     25.89 o 
  10   3  11      110.96       92.94     22.31 o 
  11   3  11      210.78      271.94     33.17 o 
  12   3  11      144.54      149.33     29.81 o 
  13   3  11       76.44       66.15     26.94 o 
  14   3  11       15.53       13.87     32.69 o 
  15   3  11        0.16        0.00     27.49 o 
  16   3  11       29.18       43.28     36.68 o 
   0   4  11       68.19       63.57     25.50 o 
   1   4  11     1436.19     1393.29     42.42 o 
   2   4  11       31.18       16.38     14.24 o 
   3   4  11       84.56      119.80     17.69 o 
   4   4  11      530.76      570.56     30.76 o 
   5   4  11      174.72      196.15     21.92 o 
   6   4  11      380.82      421.22     42.03 o 
   7   4  11        5.68        0.00     16.02 o 
   8   4  11       71.58       79.69     20.98 o 
   9   4  11      146.14      112.65     22.82 o 
  10   4  11      671.83      630.61     53.14 o 
  11   4  11      668.60      713.00     48.20 o 
  12   4  11        0.13       43.91     26.11 o 
  13   4  11       54.77      100.18     36.46 o 
  14   4  11       53.82        6.63     37.90 o 
  15   4  11       57.39       62.95     29.39 o 
   1   5  11      173.47      147.16     19.95 o 
   2   5  11      721.97      724.85     34.33 o 
   3   5  11      106.95       96.19     23.13 o 
   4   5  11     1638.99     1554.66     54.38 o 
   5   5  11        7.66       13.67     19.01 o 
   6   5  11        7.48        0.00     17.30 o 
   7   5  11       88.26       89.48     22.61 o 
   8   5  11       23.78       31.12     22.91 o 
   9   5  11        5.61        2.62     21.56 o 
  10   5  11       59.64       25.31     24.89 o 
  11   5  11      119.95      119.74     34.13 o 
  12   5  11       38.46        4.59     25.70 o 
  13   5  11       17.34       32.46     28.72 o 
  14   5  11        5.94        8.97     31.49 o 
   0   6  11     4077.55     3614.50    306.70 o 
   1   6  11        2.79       19.47     20.09 o 
   2   6  11      345.81      418.60     35.99 o 
   3   6  11      309.12      297.33     31.89 o 
   4   6  11      166.19      143.88     28.19 o 
   5   6  11        6.27        0.00     24.61 o 
   6   6  11      145.25      158.64     29.68 o 
   7   6  11        0.47        4.08     36.74 o 
   8   6  11      194.18      170.57     37.53 o 
   9   6  11       74.68       59.08     33.15 o 
  10   6  11      114.66      105.50     32.59 o 
  11   6  11       15.44       16.76     28.88 o 
  12   6  11       19.68       28.46     30.39 o 
  13   6  11       13.49       38.58     35.12 o 
   1   7  11      360.08      400.02     41.01 o 
   2   7  11       73.15      107.20     27.21 o 
   3   7  11        0.76       18.73     22.30 o 
   4   7  11      558.79      555.94     61.60 o 
   5   7  11       10.68        1.53     26.13 o 
   6   7  11       69.03       97.49     34.07 o 
   7   7  11        0.09        0.00     28.00 o 
   8   7  11       59.80      106.65     36.33 o 
   9   7  11        3.14        0.00     29.45 o 
  10   7  11       13.67        0.00     34.41 o 
   0   8  11      264.85      337.28    124.11 o 
   1   8  11      314.94      256.24     46.76 o 
   2   8  11        1.64       79.14     42.55 o 
   3   8  11        8.83       44.63     28.60 o 
   4   8  11        0.00       35.59     28.87 o 
   5   8  11      281.12      371.84     46.77 o 
   6   8  11       84.72       89.81     36.14 o 
   7   8  11        2.04       14.28     37.67 o 
   0   0  12      176.59      166.50     27.38 o 
   1   0  12     3568.71     3463.40     73.70 o 
   2   0  12     9347.79     9649.32    230.11 o 
   3   0  12      265.87      279.16     23.20 o 
   4   0  12     3071.53     2974.29     68.93 o 
   5   0  12       29.30        1.62     13.69 o 
   6   0  12     1405.42     1392.39     48.81 o 
   7   0  12      453.09      406.71     32.09 o 
   8   0  12       35.47       68.69     20.57 o 
   9   0  12       29.14       15.77     18.63 o 
  10   0  12      318.03      320.45     45.21 o 
  11   0  12       68.15       72.09     28.56 o 
  12   0  12      714.53      604.32     51.31 o 
  13   0  12       72.29       37.35     35.85 o 
  14   0  12      267.35      244.93     64.08 o 
  15   0  12       24.77        9.29     41.51 o 
  16   0  12        1.44       73.22     60.02 o 
  17   0  12       72.28       99.62     64.71 o 
   1   1  12      898.71      906.84     23.91 o 
   2   1  12       63.86       98.80     12.11 o 
   3   1  12        2.32        5.09      9.46 o 
   4   1  12      182.86      202.93     15.01 o 
   5   1  12       56.45       60.89     12.30 o 
   6   1  12       24.48       37.89     11.52 o 
   7   1  12      183.69      220.62     17.69 o 
   8   1  12      248.17      276.07     19.90 o 
   9   1  12      590.92      553.49     28.14 o 
  10   1  12      196.01      203.14     23.34 o 
  11   1  12      483.01      490.59     34.28 o 
  12   1  12       15.25       26.00     20.56 o 
  13   1  12      582.70      571.72     58.58 o 
  14   1  12      201.47      151.16     31.59 o 
  15   1  12      165.34      217.40     37.84 o 
  16   1  12      175.61      152.19     34.63 o 
  17   1  12        3.64       57.08     28.00 o 
   0   2  12      321.90      430.73     42.23 o 
   1   2  12     2183.20     2430.89     60.27 o 
   2   2  12      119.49      119.07     12.50 o 
   3   2  12      139.81      183.79     13.37 o 
   4   2  12       39.57       23.90     12.18 o 
   5   2  12        4.58        3.23     11.03 o 
   6   2  12      176.48      184.60     17.36 o 
   7   2  12       70.68       84.58     17.91 o 
   8   2  12      278.11      294.45     25.27 o 
   9   2  12      512.71      497.03     30.60 o 
  10   2  12      425.69      363.60     28.65 o 
  11   2  12      503.69      535.44     37.57 o 
  12   2  12      116.29      115.43     24.59 o 
  13   2  12       14.60       26.03     23.11 o 
  14   2  12        5.54       66.92     39.39 o 
  15   2  12        0.70        0.00     25.22 o 
  16   2  12       82.35       88.89     32.27 o 
  17   2  12        5.05       69.61     36.80 o 
   1   3  12        6.96       20.41     10.27 o 
   2   3  12      135.59      137.39     16.53 o 
   3   3  12      113.74      100.02     14.60 o 
   4   3  12      426.77      412.94     26.89 o 
   5   3  12       74.59       97.53     17.57 o 
   6   3  12       15.07        0.00     14.29 o 
   7   3  12        0.01       20.80     15.65 o 
   8   3  12       52.49       32.00     17.18 o 
   9   3  12       46.55       54.44     19.76 o 
  10   3  12      851.82      829.87     44.01 o 
  11   3  12      231.58      249.59     28.54 o 
  12   3  12        6.72       58.46     25.05 o 
  13   3  12      645.25      544.25     44.32 o 
  14   3  12       84.61       74.24     27.66 o 
  15   3  12        0.00       11.94     29.94 o 
  16   3  12        7.87       30.96     32.50 o 
   0   4  12      448.04      535.96     46.56 o 
   1   4  12       56.86       86.48     17.11 o 
   2   4  12      286.81      317.29     23.40 o 
   3   4  12        9.88       14.51     13.26 o 
   4   4  12       23.92       19.49     14.70 o 
   5   4  12       49.47       67.41     18.37 o 
   6   4  12      683.08      731.49     41.35 o 
   7   4  12       76.74       82.46     21.46 o 
   8   4  12      171.06      207.12     26.39 o 
   9   4  12        0.13        0.00     16.92 o 
  10   4  12      397.95      283.37     35.50 o 
  11   4  12       38.94       22.88     24.86 o 
  12   4  12      102.93      116.18     29.06 o 
  13   4  12       25.33       50.71     30.69 o 
  14   4  12      100.93       51.88     29.35 o 
  15   4  12       56.49       13.36     31.45 o 
   1   5  12        3.29       13.49     15.57 o 
   2   5  12      317.52      315.61     25.44 o 
   3   5  12       71.51       86.32     22.38 o 
   4   5  12     1002.81      904.07     45.97 o 
   5   5  12       89.67      106.50     25.06 o 
   6   5  12       35.01       24.36     20.86 o 
   7   5  12      180.37      189.62     29.99 o 
   8   5  12       26.85       26.11     26.58 o 
   9   5  12        0.74        0.00     22.84 o 
  10   5  12        3.96       13.06     23.88 o 
  11   5  12      131.97      141.04     37.56 o 
  12   5  12        8.71       11.18     27.53 o 
  13   5  12       78.61       86.52     52.23 o 
  14   5  12        5.65       45.89     50.48 o 
   0   6  12     1179.63     1131.56     61.55 o 
   1   6  12      990.46      949.11     52.88 o 
   2   6  12      455.06      571.62     40.61 o 
   3   6  12        6.11        0.00     19.50 o 
   4   6  12        5.09        4.71     21.11 o 
   5   6  12        3.38       38.14     23.31 o 
   6   6  12        0.88       16.08     22.71 o 
   7   6  12       16.76       34.21     28.69 o 
   8   6  12       42.24       35.51     29.83 o 
   9   6  12       70.27       61.70     34.41 o 
  10   6  12       65.03       76.30     39.82 o 
  11   6  12      104.27       36.30     33.69 o 
  12   6  12        6.48       28.92     37.04 o 
   1   7  12       18.70       41.26     31.44 o 
   2   7  12      113.43      115.55     27.87 o 
   3   7  12       90.42      114.10     32.27 o 
   4   7  12       19.92       30.24     24.29 o 
   5   7  12        0.83        0.97     25.88 o 
   6   7  12      249.74      228.28     41.47 o 
   7   7  12      141.73      135.57     37.04 o 
   8   7  12        7.25        0.00     40.31 o 
   9   7  12        0.93       24.92     34.99 o 
  10   7  12        0.01        0.00     33.30 o 
   0   8  12       12.45      138.05    100.89 o 
   1   8  12      291.96      393.09     70.31 o 
   2   8  12       58.96       87.65     35.42 o 
   3   8  12        7.22       11.24     36.45 o 
   4   8  12       11.58       23.51     31.64 o 
   5   8  12       13.52       32.07     34.90 o 
   6   8  12        5.04       22.89     33.09 o 
   1   1  13       10.27        0.00      9.07 o 
   2   1  13      909.09      978.99     31.49 o 
   3   1  13      148.13      168.48     14.52 o 
   4   1  13      238.48      263.55     17.37 o 
   5   1  13      136.65      147.61     14.87 o 
   6   1  13      453.80      451.70     22.21 o 
   7   1  13      412.97      419.34     29.10 o 
   8   1  13      820.36      912.59     33.32 o 
   9   1  13      294.97      290.56     25.64 o 
  10   1  13     1508.15     1483.39     47.01 o 
  11   1  13      241.17      250.63     26.86 o 
  12   1  13      218.11      204.01     28.81 o 
  13   1  13        0.61       13.53     20.25 o 
  14   1  13       27.01       59.30     23.71 o 
  15   1  13       17.42       26.78     27.18 o 
  16   1  13        0.05       28.30     27.68 o 
  17   1  13        0.70       92.11     34.31 o 
   0   2  13      813.33      625.50     30.88 o 
   1   2  13       70.73       79.45     12.97 o 
   2   2  13     1214.56     1130.04     27.49 o 
   3   2  13        7.96        0.00     11.17 o 
   4   2  13      150.96      159.42     16.82 o 
   5   2  13      279.03      299.50     20.33 o 
   6   2  13      280.69      266.73     29.27 o 
   7   2  13       10.47        0.00     14.09 o 
   8   2  13       10.76       17.21     16.10 o 
   9   2  13       33.94        9.10     16.25 o 
  10   2  13       12.12       15.04     17.80 o 
  11   2  13      335.84      346.61     29.91 o 
  12   2  13        4.86        6.25     17.64 o 
  13   2  13        0.24        0.00     22.44 o 
  14   2  13        0.95        5.45     25.61 o 
  15   2  13       36.52       67.97     31.15 o 
  16   2  13       37.44       13.54     29.15 o 
   1   3  13       46.69       42.24     16.40 o 
   2   3  13        2.94        0.00     11.00 o 
   3   3  13      230.52      222.73     18.28 o 
   4   3  13      298.75      367.63     21.93 o 
   5   3  13       22.26        8.75     18.97 o 
   6   3  13       31.44       16.15     14.96 o 
   7   3  13       42.31       32.59     16.30 o 
   8   3  13       48.27       51.99     18.69 o 
   9   3  13       44.10       58.83     20.19 o 
  10   3  13      549.01      528.84     35.28 o 
  11   3  13       38.14       66.49     22.15 o 
  12   3  13       16.15        0.00     24.16 o 
  13   3  13       26.88       51.58     25.09 o 
  14   3  13        3.32       32.13     26.02 o 
  15   3  13        0.47        0.00     28.36 o 
  16   3  13      140.87      108.43     36.87 o 
   0   4  13     3436.22     3401.51     97.60 o 
   1   4  13       86.72      105.19     19.55 o 
   2   4  13     2514.08     2464.82     57.28 o 
   3   4  13       20.43       12.91     14.80 o 
   4   4  13       10.44       37.17     19.20 o 
   5   4  13      750.33      674.37     35.73 o 
   6   4  13      169.30      191.47     24.78 o 
   7   4  13        7.15        0.00     16.39 o 
   8   4  13       26.83       23.55     18.98 o 
   9   4  13       18.96       30.97     20.08 o 
  10   4  13      219.04      177.11     32.62 o 
  11   4  13        1.08       55.78     25.37 o 
  12   4  13        0.19        0.00     24.60 o 
  13   4  13        2.75        0.00     24.92 o 
  14   4  13       46.17       57.24     30.37 o 
  15   4  13       24.97       53.94     54.50 o 
   1   5  13       85.82      105.14     22.24 o 
   2   5  13     1243.90     1245.45     52.13 o 
   3   5  13       62.95       66.37     22.95 o 
   4   5  13       35.95       28.30     20.19 o 
   5   5  13      137.44       86.90     25.61 o 
   6   5  13        0.17        0.00     20.15 o 
   7   5  13        8.86       18.56     22.92 o 
   8   5  13      114.94      125.73     28.33 o 
   9   5  13        8.87        4.23     24.30 o 
  10   5  13      330.54      385.55     41.80 o 
  11   5  13        3.49       26.66     26.96 o 
  12   5  13        2.32        0.00     26.95 o 
  13   5  13       78.11       83.70     33.06 o 
   0   6  13       55.42       47.24     27.30 o 
   1   6  13       59.17       30.65     24.95 o 
   2   6  13       54.37       68.39     24.52 o 
   3   6  13      266.17      288.59     34.99 o 
   4   6  13       77.92      100.19     26.22 o 
   5   6  13      200.95      233.09     32.87 o 
   6   6  13       76.62       81.75     26.89 o 
   7   6  13       22.25        0.00     25.67 o 
   8   6  13       52.23       20.73     30.02 o 
   9   6  13        6.20        0.00     29.41 o 
  10   6  13        6.11        0.48     31.28 o 
  11   6  13        0.23        0.00     30.94 o 
  12   6  13        0.46        0.00     34.58 o 
   1   7  13       27.35       53.05     34.37 o 
   2   7  13       14.83       32.01     24.21 o 
   3   7  13        0.46       29.71     25.25 o 
   4   7  13      194.09      151.52     31.63 o 
   5   7  13        5.73       25.84     28.65 o 
   6   7  13       26.67       27.90     30.74 o 
   7   7  13       18.78       34.85     32.11 o 
   8   7  13        0.88       39.88     32.89 o 
   9   7  13       50.22       45.82     35.40 o 
   0   8  13        2.31       94.03     53.85 o 
   1   8  13       28.84       71.48     36.38 o 
   2   8  13      188.22      140.38     43.95 o 
   3   8  13        5.50       25.65     39.79 o 
   4   8  13        3.57       11.19     28.66 o 
   5   8  13       53.43       63.64     43.07 o 
   0   0  14     3904.44     4117.45    123.04 o 
   1   0  14     5881.20     6126.82    115.94 o 
   2   0  14       66.08       58.50     17.12 o 
   3   0  14      236.88      258.66     28.41 o 
   4   0  14       33.73       45.77     17.05 o 
   5   0  14      480.84      528.92     33.30 o 
   6   0  14      182.26      150.80     29.74 o 
   7   0  14      232.81      244.98     27.51 o 
   8   0  14       43.62       14.66     19.53 o 
   9   0  14      492.36      479.63     36.53 o 
  10   0  14       91.20      105.38     31.93 o 
  11   0  14     2474.21     2510.46     91.30 o 
  12   0  14      391.39      355.15     53.88 o 
  13   0  14       36.83       30.93     33.47 o 
  14   0  14      171.23      307.12     53.45 o 
  15   0  14       10.02       31.02     70.03 o 
  16   0  14       22.65       98.39     41.17 o 
   1   1  14      318.75      343.93     18.38 o 
   2   1  14       61.56       98.78     15.69 o 
   3   1  14      184.34      203.32     15.76 o 
   4   1  14       56.55       54.86     13.76 o 
   5   1  14       77.36       89.91     14.48 o 
   6   1  14        5.29       14.80     12.14 o 
   7   1  14      254.15      234.62     20.61 o 
   8   1  14      917.07      823.02     37.16 o 
   9   1  14       38.84       39.35     17.62 o 
  10   1  14     2303.10     2195.20     58.24 o 
  11   1  14       24.87        5.48     18.46 o 
  12   1  14        2.56        0.00     18.81 o 
  13   1  14        8.23        6.44     20.22 o 
  14   1  14      104.81      146.08     28.57 o 
  15   1  14       80.18      120.55     33.05 o 
  16   1  14      122.23      142.87     38.04 o 
   0   2  14      115.20      174.22     21.43 o 
   1   2  14       39.98       56.91     12.22 o 
   2   2  14      227.93      267.80     24.36 o 
   3   2  14      119.99      124.36     16.28 o 
   4   2  14        3.90        9.40     11.73 o 
   5   2  14        0.42       13.81     12.91 o 
   6   2  14      256.12      222.87     19.76 o 
   7   2  14      132.90      150.74     21.50 o 
   8   2  14      371.49      391.13     29.01 o 
   9   2  14       69.60       87.27     20.41 o 
  10   2  14      744.37      730.52     46.64 o 
  11   2  14       83.09       85.28     21.80 o 
  12   2  14       25.10       57.17     20.65 o 
  13   2  14       87.56       84.54     25.66 o 
  14   2  14      157.13      185.92     60.10 o 
  15   2  14        0.05       11.34     30.49 o 
  16   2  14       61.03      119.61     35.69 o 
   1   3  14       17.19       33.41     15.28 o 
   2   3  14      288.42      319.73     24.05 o 
   3   3  14      128.59      155.16     17.59 o 
   4   3  14      297.72      297.46     23.13 o 
   5   3  14      353.57      333.85     25.76 o 
   6   3  14      118.25      106.26     20.57 o 
   7   3  14      104.99       84.24     20.17 o 
   8   3  14        0.01        0.00     16.28 o 
   9   3  14       46.16       32.48     19.00 o 
  10   3  14      802.13      693.01     39.85 o 
  11   3  14       39.56       69.15     21.43 o 
  12   3  14      115.50      108.98     30.05 o 
  13   3  14      109.48      100.34     29.52 o 
  14   3  14       36.26       58.15     27.78 o 
  15   3  14        1.47       13.86     35.02 o 
   0   4  14      828.24      947.26     90.52 o 
   1   4  14      721.65      664.36     47.22 o 
   2   4  14      518.88      546.07     30.71 o 
   3   4  14      484.57      565.05     31.06 o 
   4   4  14       52.19       51.68     21.26 o 
   5   4  14      131.73      123.15     25.48 o 
   6   4  14      136.40      141.05     23.38 o 
   7   4  14       77.66       51.10     20.13 o 
   8   4  14       94.41       91.23     22.64 o 
   9   4  14      120.20      114.19     26.47 o 
  10   4  14      145.80      151.30     36.34 o 
  11   4  14       15.80       39.24     29.54 o 
  12   4  14        0.47       19.14     25.72 o 
  13   4  14      103.01       92.94     30.73 o 
  14   4  14       12.56       26.65     27.08 o 
   1   5  14       44.90        8.87     17.56 o 
   2   5  14     2511.42     2461.32     71.48 o 
   3   5  14      250.71      272.93     31.52 o 
   4   5  14       99.37       62.34     23.21 o 
   5   5  14        0.95        0.00     19.44 o 
   6   5  14       73.01       71.07     25.16 o 
   7   5  14      163.49       89.97     39.03 o 
   8   5  14        0.97        0.00     21.35 o 
   9   5  14        0.64       18.88     28.65 o 
  10   5  14       48.01       44.58     26.83 o 
  11   5  14        6.69        0.00     26.02 o 
  12   5  14       73.03       63.93     30.96 o 
  13   5  14      197.38      172.36     46.88 o 
   0   6  14        7.44        0.00     59.17 o 
   1   6  14       18.11       14.99     23.52 o 
   2   6  14     1489.87     1394.15     58.16 o 
   3   6  14       16.80       46.10     23.45 o 
   4   6  14        6.07        8.41     22.69 o 
   5   6  14        0.00        3.37     22.69 o 
   6   6  14      109.61       63.81     26.90 o 
   7   6  14       21.97        0.22     27.51 o 
   8   6  14      181.33      118.05     38.74 o 
   9   6  14       62.97       54.75     35.62 o 
  10   6  14        4.48        0.00     32.61 o 
  11   6  14        8.47       42.78     37.08 o 
   1   7  14       35.18      105.54     38.10 o 
   2   7  14      159.86      217.95     45.47 o 
   3   7  14        0.02       32.71     24.92 o 
   4   7  14       25.78       22.76     25.21 o 
   5   7  14       26.57       60.84     28.01 o 
   6   7  14        0.54        0.00     25.51 o 
   7   7  14        0.28        0.00     31.58 o 
   8   7  14        3.42        0.00     29.94 o 
   9   7  14       15.23       32.54     35.90 o 
   0   8  14      107.16      188.26     92.60 o 
   1   8  14        0.30       49.11     35.87 o 
   2   8  14      130.86      108.30     59.64 o 
   3   8  14       16.40       81.80     40.62 o 
   4   8  14       21.10       13.63     45.35 o 
   1   1  15      152.09      156.92     15.04 o 
   2   1  15     1240.26     1200.68     30.46 o 
   3   1  15      162.04      174.56     15.91 o 
   4   1  15      117.82      119.27     14.52 o 
   5   1  15       37.68       45.18     13.38 o 
   6   1  15      211.80      209.55     23.89 o 
   7   1  15        0.10        0.00     12.97 o 
   8   1  15      135.67      114.97     21.78 o 
   9   1  15     2661.37     2418.26     61.10 o 
  10   1  15      235.14      238.98     26.52 o 
  11   1  15        0.03       20.97     21.36 o 
  12   1  15       23.96       19.36     20.40 o 
  13   1  15        1.67        9.56     21.86 o 
  14   1  15       40.56       46.29     25.51 o 
  15   1  15       56.09       58.27     33.50 o 
  16   1  15      122.51      194.08     51.29 o 
   0   2  15      418.08      403.41     28.93 o 
   1   2  15      630.91      619.39     26.58 o 
   2   2  15      122.40      158.76     17.87 o 
   3   2  15      221.53      207.21     19.98 o 
   4   2  15      562.55      601.24     27.95 o 
   5   2  15      222.30      222.47     20.39 o 
   6   2  15       19.89        5.20     15.99 o 
   7   2  15      467.52      486.84     31.21 o 
   8   2  15      463.38      461.30     31.35 o 
   9   2  15      116.21      110.10     22.88 o 
  10   2  15      123.99      132.54     24.08 o 
  11   2  15      220.31      205.23     27.50 o 
  12   2  15        3.69        0.00     18.59 o 
  13   2  15        5.28       26.70     22.45 o 
  14   2  15       16.43       15.22     27.02 o 
  15   2  15       15.85       57.86     31.81 o 
  16   2  15        1.15       32.85     30.01 o 
   1   3  15      249.70      218.64     24.98 o 
   2   3  15       25.42       26.90     14.55 o 
   3   3  15       78.11       96.10     15.96 o 
   4   3  15       13.39       12.45     12.88 o 
   5   3  15        5.03        6.46     15.98 o 
   6   3  15       30.01       15.58     15.73 o 
   7   3  15       40.71       48.15     20.08 o 
   8   3  15        0.08       23.00     18.13 o 
   9   3  15        3.09        0.00     15.83 o 
  10   3  15      166.73      158.00     26.11 o 
  11   3  15       68.61       83.07     23.86 o 
  12   3  15      118.36      135.89     30.97 o 
  13   3  15        3.31       36.02     25.47 o 
  14   3  15       31.69       41.42     29.81 o 
  15   3  15       12.41       79.53     43.63 o 
   0   4  15      761.86      792.24     51.62 o 
   1   4  15      502.76      630.91     45.57 o 
   2   4  15     1038.70     1050.82     50.62 o 
   3   4  15      666.95      743.04     43.56 o 
   4   4  15      233.95      247.17     29.65 o 
   5   4  15       56.97       86.60     23.35 o 
   6   4  15      115.74       62.44     24.75 o 
   7   4  15       90.69       78.98     21.64 o 
   8   4  15      107.29       86.62     22.73 o 
   9   4  15        0.33        3.99     19.76 o 
  10   4  15      120.16       96.63     23.63 o 
  11   4  15       71.68      101.73     27.06 o 
  12   4  15        2.39        9.51     31.27 o 
  13   4  15      134.57      160.32     34.59 o 
  14   4  15      128.62       69.31     36.66 o 
   1   5  15       40.82        7.69     29.72 o 
   2   5  15       24.64       39.37     21.88 o 
   3   5  15     1233.88     1061.39     50.91 o 
   4   5  15      650.88      632.53     43.14 o 
   5   5  15      651.79      585.89     42.82 o 
   6   5  15       20.92       25.43     23.11 o 
   7   5  15        1.36        0.00     23.22 o 
   8   5  15        6.23        0.00     22.52 o 
   9   5  15       33.93        0.00     28.35 o 
  10   5  15        5.82       16.80     30.90 o 
  11   5  15       50.83        0.00     29.21 o 
  12   5  15       76.68       70.92     36.37 o 
  13   5  15        9.34       19.60     27.69 o 
   0   6  15       49.17       37.99     36.78 o 
   1   6  15        7.99       17.11     21.05 o 
   2   6  15      276.32      233.59     34.71 o 
   3   6  15       20.40       48.46     24.62 o 
   4   6  15        6.94        2.52     22.45 o 
   5   6  15       55.24      100.79     27.29 o 
   6   6  15      144.74      108.73     40.82 o 
   7   6  15       76.26       19.51     29.91 o 
   8   6  15       33.47       21.38     31.73 o 
   9   6  15        1.01       31.29     33.54 o 
  10   6  15       10.03       20.40     35.36 o 
  11   6  15       43.16        0.00     38.90 o 
   1   7  15        1.34        8.24     29.62 o 
   2   7  15       36.06       40.82     28.25 o 
   3   7  15       52.30       61.74     27.41 o 
   4   7  15        7.63        3.43     24.37 o 
   5   7  15        6.90       10.77     25.31 o 
   6   7  15        1.06       47.66     30.61 o 
   7   7  15       25.24       28.53     32.17 o 
   8   7  15        2.61        0.00     32.04 o 
   0   8  15        0.32       85.43     47.23 o 
   1   8  15      112.94      112.15     65.07 o 
   2   8  15       65.21      168.42     45.10 o 
   3   8  15       60.62      105.99     40.69 o 
   0   0  16      194.07      238.07     35.99 o 
   1   0  16     1022.52     1025.75     40.73 o 
   2   0  16       23.56       14.83     18.31 o 
   3   0  16      406.75      422.41     62.21 o 
   4   0  16      457.31      392.92     36.18 o 
   5   0  16        0.98       17.77     17.65 o 
   6   0  16      319.74      352.93     31.89 o 
   7   0  16      383.00      372.48     39.52 o 
   8   0  16     3741.23     3456.32     88.74 o 
   9   0  16      103.18       75.53     33.27 o 
  10   0  16     1754.80     1628.96     89.56 o 
  11   0  16       26.28       17.51     34.83 o 
  12   0  16        0.10       11.12     31.95 o 
  13   0  16       23.80        1.60     48.53 o 
  14   0  16       23.21       12.97     35.04 o 
  15   0  16       28.60       49.35     39.02 o 
  16   0  16      130.38      164.12     46.65 o 
   1   1  16      960.62     1009.23     28.71 o 
   2   1  16      148.75      163.33     16.06 o 
   3   1  16      308.09      303.16     20.31 o 
   4   1  16      243.38      270.28     21.12 o 
   5   1  16       63.48       47.28     15.36 o 
   6   1  16       85.99       74.52     16.73 o 
   7   1  16        7.53       19.00     15.04 o 
   8   1  16      345.94      450.81     31.53 o 
   9   1  16     1045.92      963.40     42.96 o 
  10   1  16       35.78       55.84     20.68 o 
  11   1  16        5.52       18.42     21.34 o 
  12   1  16       72.65       36.78     22.68 o 
  13   1  16        4.91       26.34     25.27 o 
  14   1  16        0.01       34.74     26.60 o 
  15   1  16       16.41       48.63     27.12 o 
   0   2  16      286.30      336.59     34.43 o 
   1   2  16      770.37      806.10     39.91 o 
   2   2  16      337.86      402.21     39.23 o 
   3   2  16      565.04      526.90     26.94 o 
   4   2  16      269.75      307.91     22.73 o 
   5   2  16        9.75        2.28     13.77 o 
   6   2  16       34.33        8.75     22.50 o 
   7   2  16       33.91       26.88     17.34 o 
   8   2  16       22.90       39.28     20.20 o 
   9   2  16        7.33       37.88     20.02 o 
  10   2  16        1.88       15.83     19.32 o 
  11   2  16       45.23       51.51     22.12 o 
  12   2  16        4.42        0.00     19.18 o 
  13   2  16        2.33       10.76     22.64 o 
  14   2  16       34.08       60.02     30.92 o 
  15   2  16        0.06       35.00     29.82 o 
   1   3  16      380.34      392.57     30.59 o 
   2   3  16      239.17      277.37     25.75 o 
   3   3  16      490.53      430.94     28.53 o 
   4   3  16      657.21      636.43     42.77 o 
   5   3  16       61.50       63.04     19.06 o 
   6   3  16        0.78        0.00     15.95 o 
   7   3  16       60.69       58.63     20.55 o 
   8   3  16       41.59       36.02     22.85 o 
   9   3  16      224.07      222.07     27.70 o 
  10   3  16        0.02        0.00     19.07 o 
  11   3  16      147.12      117.38     25.58 o 
  12   3  16        1.72        7.30     25.22 o 
  13   3  16       79.65       62.33     28.27 o 
  14   3  16       43.85       64.31     32.57 o 
   0   4  16      729.82      642.04     48.41 o 
   1   4  16       65.75       52.27     18.54 o 
   2   4  16      382.84      320.45     29.40 o 
   3   4  16       89.55       78.86     23.25 o 
   4   4  16      507.44      516.71     38.30 o 
   5   4  16        0.05       16.37     21.52 o 
   6   4  16        0.00        0.00     19.81 o 
   7   4  16       45.07       40.56     22.95 o 
   8   4  16      392.47      338.32     32.19 o 
   9   4  16        0.01       26.03     31.76 o 
  10   4  16        0.25        0.00     25.20 o 
  11   4  16        2.51        0.00     28.40 o 
  12   4  16        3.45       17.25     26.09 o 
  13   4  16        1.60        0.00     45.50 o 
   1   5  16      222.70      206.85     42.40 o 
   2   5  16        0.06        0.00     21.40 o 
   3   5  16      262.66      188.62     34.32 o 
   4   5  16     1447.65     1356.30     59.10 o 
   5   5  16       33.63       34.57     22.42 o 
   6   5  16      125.69       96.77     28.32 o 
   7   5  16       50.91       28.04     24.12 o 
   8   5  16        2.80        0.00     22.72 o 
   9   5  16       29.50       49.31     32.83 o 
  10   5  16        3.88        0.00     30.73 o 
  11   5  16       11.51        1.55     31.94 o 
  12   5  16       63.77       21.75     33.34 o 
   0   6  16       70.88      100.14     44.61 o 
   1   6  16      114.34      121.67     28.41 o 
   2   6  16       16.63       26.28     24.88 o 
   3   6  16       71.75       81.78     26.11 o 
   4   6  16        0.75       24.64     23.59 o 
   5   6  16       49.87       10.43     23.02 o 
   6   6  16       53.84       34.14     25.80 o 
   7   6  16       25.24        0.00     25.92 o 
   8   6  16        2.98       15.35     32.87 o 
   9   6  16       46.82       39.58     35.37 o 
  10   6  16        1.43        0.00     39.51 o 
   1   7  16       17.52       70.76     31.66 o 
   2   7  16       27.30       66.98     37.06 o 
   3   7  16      106.31       86.81     32.34 o 
   4   7  16       59.21      112.19     31.14 o 
   5   7  16       70.84       41.20     27.47 o 
   6   7  16       68.20      113.50     37.32 o 
   7   7  16       44.31      129.49     38.95 o 
   1   1  17      715.85      819.08     28.43 o 
   2   1  17       16.39       16.55     11.78 o 
   3   1  17      155.71      174.67     20.01 o 
   4   1  17      257.09      222.48     20.98 o 
   5   1  17       17.08       13.25     14.47 o 
   6   1  17      908.99      874.73     51.76 o 
   7   1  17      332.44      327.43     25.62 o 
   8   1  17       46.26       37.86     20.05 o 
   9   1  17     1558.11     1559.26     50.94 o 
  10   1  17       26.15        6.69     18.36 o 
  11   1  17       37.85       30.61     23.61 o 
  12   1  17       81.94       78.25     28.29 o 
  13   1  17        4.09       23.31     25.39 o 
  14   1  17       95.17      155.32     33.00 o 
  15   1  17        0.22       52.50     27.71 o 
   0   2  17      390.56      457.65     50.86 o 
   1   2  17        0.54        0.67     13.08 o 
   2   2  17      644.45      548.26     29.32 o 
   3   2  17       72.38       81.20     17.75 o 
   4   2  17      359.56      395.00     25.56 o 
   5   2  17      531.65      480.34     30.08 o 
   6   2  17       60.67       69.17     19.97 o 
   7   2  17      140.46      143.10     23.18 o 
   8   2  17      398.99      405.65     45.04 o 
   9   2  17       22.20       40.51     20.14 o 
  10   2  17      112.63      131.15     24.77 o 
  11   2  17        1.97        0.00     22.05 o 
  12   2  17       20.31       50.61     25.00 o 
  13   2  17        2.47        9.73     23.53 o 
  14   2  17       49.45       72.95     33.61 o 
  15   2  17       30.40       92.32     33.83 o 
   1   3  17       22.36       51.62     16.70 o 
   2   3  17       81.17       72.66     19.68 o 
   3   3  17      908.46      807.33     36.98 o 
   4   3  17      516.18      507.33     36.82 o 
   5   3  17      100.00      125.77     25.54 o 
   6   3  17      238.47      213.22     26.18 o 
   7   3  17      181.09      225.91     27.35 o 
   8   3  17        6.63       14.93     19.26 o 
   9   3  17        7.68       12.16     18.98 o 
  10   3  17        0.28        0.00     19.92 o 
  11   3  17      128.27      133.29     29.80 o 
  12   3  17        3.18       33.86     22.32 o 
  13   3  17       11.37       38.93     28.37 o 
  14   3  17       11.24       35.72     32.12 o 
   0   4  17       43.99       38.10     24.53 o 
   1   4  17      474.54      439.01     30.81 o 
   2   4  17      125.62      108.49     22.46 o 
   3   4  17      175.89      168.34     27.59 o 
   4   4  17      276.62      263.64     31.81 o 
   5   4  17      772.36      755.16     46.00 o 
   6   4  17       21.22       27.75     23.24 o 
   7   4  17      389.26      348.30     36.94 o 
   8   4  17       75.08       69.79     26.77 o 
   9   4  17       26.27       23.23     24.38 o 
  10   4  17       54.28       59.83     23.54 o 
  11   4  17        0.82       19.80     24.76 o 
  12   4  17        5.60       18.50     27.27 o 
  13   4  17       17.85       92.97     33.44 o 
   1   5  17       12.44       20.22     19.54 o 
   2   5  17       14.40       22.48     23.50 o 
   3   5  17       15.42       22.38     21.33 o 
   4   5  17        0.53        0.00     21.21 o 
   5   5  17       18.96       33.23     24.48 o 
   6   5  17       36.51       15.81     24.14 o 
   7   5  17        6.04       13.28     25.11 o 
   8   5  17       57.45       67.08     28.24 o 
   9   5  17        0.79        3.89     30.84 o 
  10   5  17        9.68        0.00     31.93 o 
  11   5  17       23.10       23.74     34.70 o 
   0   6  17        4.52        0.00     42.36 o 
   1   6  17        0.14        0.00     21.13 o 
   2   6  17       43.15       20.51     25.29 o 
   3   6  17       70.76       13.10     25.53 o 
   4   6  17       11.61       14.97     23.96 o 
   5   6  17        3.44        0.00     25.72 o 
   6   6  17        2.04       14.12     25.92 o 
   7   6  17        6.10       24.62     27.30 o 
   8   6  17       16.03       24.59     33.72 o 
   9   6  17       20.93        2.91     35.43 o 
   1   7  17        1.18       82.85     35.82 o 
   2   7  17       24.61      111.22     34.79 o 
   3   7  17        6.58       24.13     28.43 o 
   4   7  17      230.43      252.30     40.93 o 
   5   7  17       27.18       31.57     27.39 o 
   6   7  17       25.25       28.10     32.11 o 
   0   0  18       60.61      100.03     30.67 o 
   1   0  18       54.51       66.88     20.80 o 
   2   0  18        3.04        7.41     16.92 o 
   3   0  18     1101.09     1030.84     45.65 o 
   4   0  18      311.23      331.97     30.85 o 
   5   0  18      460.74      460.99     60.69 o 
   6   0  18      469.64      513.46     39.10 o 
   7   0  18     3036.33     2953.47    118.86 o 
   8   0  18       78.53      113.63     32.09 o 
   9   0  18       43.08       49.16     37.56 o 
  10   0  18      278.29      346.05     55.49 o 
  11   0  18       68.16      116.96     43.95 o 
  12   0  18       26.19       87.54     42.84 o 
  13   0  18       10.49       36.84     40.31 o 
  14   0  18        4.11       18.68     37.67 o 
  15   0  18      106.87      221.37     96.43 o 
   1   1  18       77.33       84.27     15.21 o 
   2   1  18       88.58      102.48     17.31 o 
   3   1  18       78.33       90.71     17.58 o 
   4   1  18       80.40       96.76     19.03 o 
   5   1  18        6.88       11.77     15.06 o 
   6   1  18        0.17        0.00     15.40 o 
   7   1  18        3.23        0.00     17.99 o 
   8   1  18     1007.13      987.65     66.53 o 
   9   1  18        0.66        0.00     18.76 o 
  10   1  18      124.87      125.15     25.05 o 
  11   1  18        4.78       24.06     25.54 o 
  12   1  18       38.36       78.98     28.33 o 
  13   1  18        3.60       12.44     24.73 o 
  14   1  18       11.79       27.34     26.44 o 
  15   1  18        0.00       46.95     28.03 o 
   0   2  18      504.19      504.28     42.49 o 
   1   2  18      110.64      102.42     18.53 o 
   2   2  18      102.11       88.77     18.70 o 
   3   2  18      133.17      122.58     20.24 o 
   4   2  18       76.48       71.22     17.93 o 
   5   2  18       15.00       16.13     15.77 o 
   6   2  18       25.36       26.42     19.69 o 
   7   2  18       81.90       80.26     22.96 o 
   8   2  18       22.28       25.28     19.90 o 
   9   2  18       53.64       50.92     21.24 o 
  10   2  18       67.59       61.24     23.63 o 
  11   2  18        9.38        7.09     20.60 o 
  12   2  18       18.60       16.38     22.31 o 
  13   2  18       11.27       11.07     22.83 o 
  14   2  18       35.20       64.91     39.88 o 
   1   3  18       27.22       15.63     16.45 o 
   2   3  18      858.98      882.66     52.33 o 
   3   3  18       27.20       67.84     20.97 o 
   4   3  18     1196.21     1077.74     63.20 o 
   5   3  18        1.43       14.90     21.20 o 
   6   3  18       45.93       42.99     23.10 o 
   7   3  18       33.00       61.14     21.48 o 
   8   3  18       16.72       54.87     21.38 o 
   9   3  18       14.42       21.08     27.41 o 
  10   3  18        0.68        0.50     24.83 o 
  11   3  18        8.65       31.03     23.06 o 
  12   3  18      126.97      120.14     27.52 o 
  13   3  18       44.73       54.09     50.62 o 
   0   4  18      586.88      658.54     98.10 o 
   1   4  18       73.05       68.97     19.80 o 
   2   4  18      148.89      140.69     23.04 o 
   3   4  18      146.52      143.51     29.83 o 
   4   4  18       26.51       38.15     23.01 o 
   5   4  18      658.52      579.05     42.90 o 
   6   4  18       80.95       35.74     24.08 o 
   7   4  18      343.99      273.31     35.21 o 
   8   4  18       23.23        0.00     24.11 o 
   9   4  18       93.48       96.95     28.51 o 
  10   4  18      124.53       93.20     30.97 o 
  11   4  18        2.70       20.91     24.27 o 
  12   4  18       16.39       17.83     25.95 o 
   1   5  18        6.42       14.42     21.09 o 
   2   5  18      104.81      128.80     27.39 o 
   3   5  18        7.88       37.09     24.96 o 
   4   5  18        7.38        0.00     21.32 o 
   5   5  18        4.41        0.00     21.58 o 
   6   5  18       55.32       77.17     28.13 o 
   7   5  18       52.58       58.29     27.67 o 
   8   5  18       33.70        7.22     28.61 o 
   9   5  18       11.91       23.06     31.68 o 
  10   5  18       13.84        6.80     33.02 o 
  11   5  18       18.54        0.00     32.00 o 
   0   6  18      423.01      469.38    122.21 o 
   1   6  18        8.67       53.62     29.44 o 
   2   6  18        0.54       17.85     22.51 o 
   3   6  18        0.20        0.00     24.88 o 
   4   6  18      126.47      145.48     30.87 o 
   5   6  18       33.53       11.33     25.76 o 
   6   6  18       40.51       20.63     27.80 o 
   7   6  18      149.52       72.53     31.90 o 
   8   6  18       51.95       54.18     35.62 o 
   9   6  18       62.88       72.20     38.67 o 
   1   7  18        0.59       71.69     31.97 o 
   2   7  18       37.00      107.02     35.30 o 
   3   7  18       21.01       73.99     53.03 o 
   4   7  18        0.13       20.00     31.71 o 
   5   7  18       50.22       62.24     29.75 o 
   1   1  19      287.54      312.85     27.58 o 
   2   1  19      143.98      140.89     20.53 o 
   3   1  19      116.71      113.24     18.83 o 
   4   1  19      637.86      690.73     39.63 o 
   5   1  19      553.80      590.38     31.43 o 
   6   1  19      284.47      299.39     32.12 o 
   7   1  19      370.42      365.78     31.51 o 
   8   1  19      761.87      673.85     43.89 o 
   9   1  19       45.21       21.17     20.62 o 
  10   1  19      123.31      123.83     31.79 o 
  11   1  19        1.59        0.00     25.18 o 
  12   1  19       92.81      103.61     32.55 o 
  13   1  19        0.31       21.98     30.42 o 
  14   1  19       17.76       29.92     28.33 o 
   0   2  19      257.96      329.63     37.51 o 
   1   2  19      453.38      440.87     31.93 o 
   2   2  19      178.16      220.83     23.81 o 
   3   2  19      201.44      212.40     23.76 o 
   4   2  19       23.60       26.67     18.22 o 
   5   2  19     1027.20      986.08     38.66 o 
   6   2  19       19.39       28.46     19.90 o 
   7   2  19     1347.67     1371.15     92.66 o 
   8   2  19       20.69       14.44     19.23 o 
   9   2  19      349.97      354.26     32.74 o 
  10   2  19       14.24        7.08     20.83 o 
  11   2  19       41.26       59.02     24.17 o 
  12   2  19       10.36       54.02     26.56 o 
  13   2  19       11.04       46.34     38.65 o 
  14   2  19       14.28       44.16     49.65 o 
   1   3  19       17.11        7.34     18.85 o 
   2   3  19      146.23      151.74     23.51 o 
   3   3  19       35.91       37.90     20.43 o 
   4   3  19       45.16       63.91     23.84 o 
   5   3  19        1.99        0.00     20.30 o 
   6   3  19       86.68       66.19     24.45 o 
   7   3  19      210.12      258.79     32.99 o 
   8   3  19      256.68      200.31     27.88 o 
   9   3  19       11.17       36.87     20.63 o 
  10   3  19       59.89       51.52     23.21 o 
  11   3  19       57.99       54.38     32.48 o 
  12   3  19       31.06       38.17     23.72 o 
  13   3  19        0.01       26.50     43.10 o 
   0   4  19      227.88      250.07     37.50 o 
   1   4  19        0.19        0.00     16.58 o 
   2   4  19      139.77      111.54     25.49 o 
   3   4  19       27.87       11.22     25.62 o 
   4   4  19       78.66       16.83     23.23 o 
   5   4  19       82.21       75.81     26.50 o 
   6   4  19      438.32      406.61     39.19 o 
   7   4  19       40.99       58.87     26.11 o 
   8   4  19       15.51       40.08     25.44 o 
   9   4  19        1.99        0.00     24.29 o 
  10   4  19       14.64        9.49     26.19 o 
  11   4  19        0.12        6.12     29.09 o 
  12   4  19       24.29        9.64     35.09 o 
   1   5  19        4.38       23.68     21.79 o 
   2   5  19        3.36       11.24     21.10 o 
   3   5  19       32.48       10.25     23.89 o 
   4   5  19        1.44        0.00     22.97 o 
   5   5  19        0.06       12.26     23.79 o 
   6   5  19        0.04        0.00     24.17 o 
   7   5  19       32.08       43.70     28.60 o 
   8   5  19       74.11       85.93     30.90 o 
   9   5  19        1.59       14.23     28.41 o 
  10   5  19        3.58        0.00     33.60 o 
   0   6  19       20.55       68.51     43.76 o 
   1   6  19       22.59       29.85     51.25 o 
   2   6  19       39.81       69.41     26.59 o 
   3   6  19        7.28        0.00     25.96 o 
   4   6  19       24.39       71.48     30.93 o 
   5   6  19       71.77       54.56     30.30 o 
   6   6  19      137.56      149.05     34.15 o 
   7   6  19       12.83       14.42     29.20 o 
   8   6  19       50.96       41.60     40.74 o 
   1   7  19        1.33       71.59     41.60 o 
   2   7  19       57.90       83.27     33.30 o 
   3   7  19       85.36      152.23     38.23 o 
   0   0  20        0.28        0.00     26.16 o 
   1   0  20      104.06      129.90     25.85 o 
   2   0  20      150.31      137.98     25.90 o 
   3   0  20      257.92      299.96     32.24 o 
   4   0  20      206.31      234.20     37.03 o 
   5   0  20     2913.34     2863.69    115.12 o 
   6   0  20     1854.95     1919.38     95.56 o 
   7   0  20       11.80        5.60     32.42 o 
   8   0  20       29.77        3.15     25.93 o 
   9   0  20       41.42        0.00     32.51 o 
  10   0  20      127.83      154.86     48.53 o 
  11   0  20        5.25       52.61     41.18 o 
  12   0  20        7.75        0.00     36.29 o 
  13   0  20       10.89       16.88     40.58 o 
  14   0  20      121.10       89.53     46.22 o 
   1   1  20       22.63       23.20     15.57 o 
   2   1  20        2.68        4.29     14.60 o 
   3   1  20      120.31      122.09     19.51 o 
   4   1  20        4.94       31.39     16.31 o 
   5   1  20      152.75      192.21     25.15 o 
   6   1  20       60.38       33.62     17.98 o 
   7   1  20       21.62       18.49     19.54 o 
   8   1  20       15.48        0.00     23.39 o 
   9   1  20      201.10      242.27     33.39 o 
  10   1  20        0.64        7.96     25.95 o 
  11   1  20        2.62        2.76     26.56 o 
  12   1  20       85.40       23.11     35.92 o 
  13   1  20        4.63       14.25     26.60 o 
   0   2  20      235.16      254.27     37.20 o 
   1   2  20       17.74       17.56     16.63 o 
   2   2  20      498.18      473.01     31.76 o 
   3   2  20       80.47       80.62     20.19 o 
   4   2  20       31.02       21.16     19.01 o 
   5   2  20       37.87       48.08     21.40 o 
   6   2  20       47.09       64.14     22.26 o 
   7   2  20        0.07       29.72     21.19 o 
   8   2  20        3.52       11.11     20.90 o 
   9   2  20       79.38       79.90     23.36 o 
  10   2  20      525.47      502.42     38.21 o 
  11   2  20       25.37       58.78     26.64 o 
  12   2  20        4.68        0.90     34.49 o 
  13   2  20        0.24       44.44     27.93 o 
   1   3  20      133.48      185.23     24.93 o 
   2   3  20        0.25        0.00     17.12 o 
   3   3  20      945.08      870.83     72.11 o 
   4   3  20      188.30      180.50     32.38 o 
   5   3  20      218.81      174.32     29.48 o 
   6   3  20        4.90       40.49     25.13 o 
   7   3  20      368.79      324.05     39.77 o 
   8   3  20      299.93      317.87     37.10 o 
   9   3  20      153.68      151.57     27.64 o 
  10   3  20       39.21       98.68     24.74 o 
  11   3  20        2.72       42.60     22.23 o 
  12   3  20        0.91       31.60     24.99 o 
   0   4  20       47.28        0.00     25.97 o 
   1   4  20       20.51       31.87     18.91 o 
   2   4  20       35.19       71.10     24.46 o 
   3   4  20       46.01       24.60     22.02 o 
   4   4  20       24.57       15.71     24.59 o 
   5   4  20        3.62        0.93     22.63 o 
   6   4  20       71.38       95.62     28.09 o 
   7   4  20        8.03        0.00     24.98 o 
   8   4  20       21.94        0.00     24.45 o 
   9   4  20       25.60       16.52     26.46 o 
  10   4  20        8.79        0.00     34.12 o 
  11   4  20       50.85       70.77     32.01 o 
   1   5  20        0.54       51.54     27.75 o 
   2   5  20      101.54       82.53     26.13 o 
   3   5  20        8.37       28.15     35.04 o 
   4   5  20       15.05       63.48     28.21 o 
   5   5  20       47.76       80.68     29.11 o 
   6   5  20      105.73      134.67     31.82 o 
   7   5  20      281.87      272.05     44.32 o 
   8   5  20        6.34        0.00     24.56 o 
   9   5  20        1.70        0.00     26.68 o 
   0   6  20       70.06      127.46     50.12 o 
   1   6  20        3.23       72.72     31.04 o 
   2   6  20        5.11       61.95     29.27 o 
   3   6  20        0.38       10.49     22.51 o 
   4   6  20        4.25       33.15     28.62 o 
   5   6  20        5.63       14.35     27.82 o 
   6   6  20        3.84        0.00     26.40 o 
   7   6  20       23.35       25.52     30.67 o 
   1   1  21        0.15        3.03     16.68 o 
   2   1  21       40.54       42.29     17.36 o 
   3   1  21      357.18      369.56     36.37 o 
   4   1  21       67.05       84.14     19.12 o 
   5   1  21       35.05       46.56     18.23 o 
   6   1  21       68.65       42.25     20.93 o 
   7   1  21       20.65       15.69     22.34 o 
   8   1  21       14.06       28.82     23.76 o 
   9   1  21       41.32       54.48     26.40 o 
  10   1  21        9.29        0.00     25.13 o 
  11   1  21       32.63      121.42     36.62 o 
  12   1  21       21.26       51.52     30.40 o 
  13   1  21        0.01       65.07     30.69 o 
   0   2  21      211.51      170.91     34.17 o 
   1   2  21      360.93      378.87     30.37 o 
   2   2  21       14.04        5.51     16.69 o 
   3   2  21      394.88      444.36     34.31 o 
   4   2  21       44.88       37.08     18.56 o 
   5   2  21      178.94      198.79     33.64 o 
   6   2  21     2275.97     2139.79     66.34 o 
   7   2  21       21.79       46.79     22.69 o 
   8   2  21        6.71       29.65     21.59 o 
   9   2  21        1.69        0.00     24.31 o 
  10   2  21       41.88       70.30     26.73 o 
  11   2  21        4.61        0.00     43.62 o 
  12   2  21       18.84       80.86     30.74 o 
   1   3  21       62.92       79.76     25.06 o 
   2   3  21       67.06      103.00     22.63 o 
   3   3  21      262.93      282.92     33.04 o 
   4   3  21      445.03      409.23     51.69 o 
   5   3  21       62.13       76.69     28.11 o 
   6   3  21       13.18       22.92     23.85 o 
   7   3  21       33.74       34.86     25.59 o 
   8   3  21       38.37       32.53     24.88 o 
   9   3  21       69.57       83.43     29.46 o 
  10   3  21        0.52        8.72     25.60 o 
  11   3  21        9.95       49.08     23.13 o 
   0   4  21      396.39      426.80     48.28 o 
   1   4  21       14.63        8.67     19.36 o 
   2   4  21        1.40        9.06     21.05 o 
   3   4  21      244.62      293.48     35.18 o 
   4   4  21        1.91        0.00     26.48 o 
   5   4  21       36.34       52.86     27.27 o 
   6   4  21       16.80        0.00     23.44 o 
   7   4  21        2.51       19.16     26.44 o 
   8   4  21        0.04       24.11     28.02 o 
   9   4  21        8.61        0.00     25.32 o 
  10   4  21       13.66       20.92     26.74 o 
   1   5  21       20.89       40.61     24.20 o 
   2   5  21        9.42       31.06     24.03 o 
   3   5  21       26.58       53.12     24.89 o 
   4   5  21        0.68       33.88     28.60 o 
   5   5  21       10.55       10.45     27.69 o 
   6   5  21       33.30       37.91     28.99 o 
   7   5  21       76.66      115.78     33.31 o 
   8   5  21       18.47       24.88     30.08 o 
   0   6  21        6.28        9.75     62.79 o 
   1   6  21       26.87       71.60     30.24 o 
   2   6  21        8.66       37.65     31.46 o 
   3   6  21        2.61       56.79     37.10 o 
   4   6  21        5.39        4.15     28.37 o 
   5   6  21        0.34       18.14     30.54 o 
   0   0  22       61.12       83.16     36.39 o 
   1   0  22       13.29        0.00     20.34 o 
   2   0  22      110.17      130.63     33.60 o 
   3   0  22      319.52      295.36     40.67 o 
   4   0  22      249.30      177.17     41.04 o 
   5   0  22      222.82      259.65     40.84 o 
   6   0  22     1566.08     1491.52     92.79 o 
   7   0  22      193.24      166.15     38.45 o 
   8   0  22      353.12      368.05     60.77 o 
   9   0  22       36.16       60.00     92.81 o 
  10   0  22      217.98      190.37     55.20 o 
  11   0  22        0.93        0.30     41.83 o 
  12   0  22        0.80       43.88     59.81 o 
   1   1  22       17.72       13.12     17.73 o 
   2   1  22       22.76       17.26     18.01 o 
   3   1  22      309.21      326.73     34.30 o 
   4   1  22       74.45       80.80     24.50 o 
   5   1  22       24.27       35.65     18.19 o 
   6   1  22       21.19       18.17     23.22 o 
   7   1  22       17.31       17.84     24.25 o 
   8   1  22      126.98       97.68     28.50 o 
   9   1  22        6.16        5.36     23.87 o 
  10   1  22       15.72        0.00     28.14 o 
  11   1  22        1.24       29.21     29.98 o 
  12   1  22        0.09       10.24     28.30 o 
   0   2  22       58.77       71.36     29.41 o 
   1   2  22        2.57        0.00     17.16 o 
   2   2  22        3.55       32.46     19.01 o 
   3   2  22       48.86       43.52     19.37 o 
   4   2  22       39.59       41.81     19.83 o 
   5   2  22      773.18      650.91     59.33 o 
   6   2  22       33.84       46.05     27.65 o 
   7   2  22      191.22      196.93     33.02 o 
   8   2  22        8.66       21.21     22.98 o 
   9   2  22       37.10       57.40     24.65 o 
  10   2  22       92.13       87.15     27.68 o 
  11   2  22       31.52       39.70     43.87 o 
  12   2  22        0.42        0.00     35.70 o 
   1   3  22       23.81       13.53     18.82 o 
   2   3  22        1.83       13.00     18.90 o 
   3   3  22       82.33       68.90     25.50 o 
   4   3  22       59.28       94.45     25.88 o 
   5   3  22       15.48       45.18     28.42 o 
   6   3  22      372.45      417.86     42.64 o 
   7   3  22       58.75      107.23     29.57 o 
   8   3  22        9.00       33.99     26.66 o 
   9   3  22        6.86        0.00     25.37 o 
  10   3  22        8.47        0.77     25.89 o 
  11   3  22        4.60        0.00     28.65 o 
   0   4  22        6.92       22.00     26.87 o 
   1   4  22        4.31        7.77     19.08 o 
   2   4  22       20.53       45.01     23.04 o 
   3   4  22       18.06        2.07     23.29 o 
   4   4  22       14.72       27.80     23.51 o 
   5   4  22        5.43       33.59     28.88 o 
   6   4  22      236.70      268.12     38.68 o 
   7   4  22       14.78       30.51     27.27 o 
   8   4  22       37.89       15.51     27.47 o 
   9   4  22       10.09        5.97     27.76 o 
   1   5  22        1.32        8.28     25.90 o 
   2   5  22       20.97       75.80     26.92 o 
   3   5  22       12.90       33.17     36.18 o 
   4   5  22        2.54       34.42     25.34 o 
   5   5  22       39.47       67.14     32.11 o 
   6   5  22      191.94      167.75     35.67 o 
   7   5  22        0.05        0.00     28.13 o 
   0   6  22       83.95      136.26     51.14 o 
   1   6  22        3.07       75.93     31.19 o 
   2   6  22       41.84       69.93     35.02 o 
   3   6  22       41.68      111.40     32.69 o 
   1   1  23       38.98       58.64     20.56 o 
   2   1  23       12.21       12.39     18.14 o 
   3   1  23      269.52      311.41     34.46 o 
   4   1  23     1059.80      895.25     88.00 o 
   5   1  23       27.46       10.47     20.79 o 
   6   1  23       45.26       43.47     25.33 o 
   7   1  23      103.36       97.73     38.04 o 
   8   1  23       40.34       26.93     26.07 o 
   9   1  23       21.10       33.19     31.47 o 
  10   1  23       56.00        0.00     27.02 o 
  11   1  23        7.27        0.00     27.73 o 
   0   2  23       14.01       14.46     25.53 o 
   1   2  23      245.39      238.75     27.88 o 
   2   2  23      609.05      564.99     37.00 o 
   3   2  23      258.55      228.00     27.43 o 
   4   2  23       97.82      104.42     23.04 o 
   5   2  23        5.95       50.92     23.70 o 
   6   2  23      286.27      257.15     39.85 o 
   7   2  23       10.14       36.86     27.31 o 
   8   2  23        1.82        0.00     25.26 o 
   9   2  23      145.92      169.57     37.48 o 
  10   2  23       62.08       91.28     30.28 o 
  11   2  23       56.05       78.47     32.41 o 
   1   3  23        7.63       24.29     19.34 o 
   2   3  23      127.27      129.16     27.86 o 
   3   3  23       59.46      106.99     27.47 o 
   4   3  23      269.36      318.03     36.01 o 
   5   3  23      103.36      158.07     30.44 o 
   6   3  23        0.00        4.42     27.70 o 
   7   3  23        1.00        5.40     25.84 o 
   8   3  23      249.37      243.29     37.70 o 
   9   3  23        1.26       19.56     28.16 o 
  10   3  23       11.85        0.00     29.76 o 
   0   4  23       50.98      114.94     35.67 o 
   1   4  23        2.01       14.38     21.96 o 
   2   4  23        1.13       17.20     22.83 o 
   3   4  23       17.70       32.64     23.61 o 
   4   4  23       66.67      134.61     31.21 o 
   5   4  23      147.59      173.55     38.22 o 
   6   4  23        9.78        0.00     28.34 o 
   7   4  23        2.50        0.00     28.16 o 
   8   4  23       11.81       47.31     30.83 o 
   1   5  23       14.41       49.14     25.36 o 
   2   5  23       12.68       43.82     25.89 o 
   3   5  23       17.75       33.70     25.65 o 
   4   5  23       33.65       94.84     36.33 o 
   5   5  23       28.80       29.44     31.46 o 
   6   5  23       16.03        1.80     30.41 o 
   0   0  24       58.62      118.35     58.32 o 
   1   0  24       92.27       78.31     35.70 o 
   2   0  24      188.19      130.28     35.63 o 
   3   0  24      240.86      329.47     45.81 o 
   4   0  24      183.31      211.97     42.07 o 
   5   0  24        5.52       39.09     33.13 o 
   6   0  24      104.08      156.55     39.49 o 
   7   0  24       58.11       12.67     40.16 o 
   8   0  24       70.09        6.12     76.20 o 
   9   0  24      151.95      107.00     55.35 o 
  10   0  24       34.67       45.54     65.56 o 
  11   0  24       67.76       76.92     48.96 o 
   1   1  24        0.44        0.00     19.11 o 
   2   1  24       26.81       36.18     20.24 o 
   3   1  24       10.06       18.71     21.91 o 
   4   1  24      404.74      493.27     69.27 o 
   5   1  24       26.23       21.47     23.72 o 
   6   1  24        2.12        0.00     23.41 o 
   7   1  24       37.17       20.93     25.79 o 
   8   1  24       51.31       38.29     29.33 o 
   9   1  24        0.14        0.00     27.84 o 
  10   1  24        9.63        5.18     29.56 o 
   0   2  24        4.87       17.10     29.00 o 
   1   2  24        9.67       20.80     19.90 o 
   2   2  24       45.60       24.43     20.38 o 
   3   2  24       10.35       43.53     21.36 o 
   4   2  24        0.01       31.37     26.82 o 
   5   2  24      123.15      157.33     32.29 o 
   6   2  24        0.57       70.10     32.94 o 
   7   2  24       86.86       74.57     32.86 o 
   8   2  24       32.79        0.00     27.94 o 
   9   2  24        8.00        0.00     45.29 o 
  10   2  24        2.02        0.00     33.80 o 
   1   3  24       69.90       57.82     22.98 o 
   2   3  24        6.24       25.04     20.60 o 
   3   3  24       58.08       72.44     31.30 o 
   4   3  24       54.26       95.20     32.60 o 
   5   3  24        0.01        4.03     27.14 o 
   6   3  24        7.89       28.36     29.02 o 
   7   3  24       90.98       91.34     34.41 o 
   8   3  24      125.62      150.26     36.01 o 
   9   3  24       62.52       23.29     31.15 o 
   0   4  24       39.89       99.92     34.21 o 
   1   4  24       24.55       32.59     24.41 o 
   2   4  24        1.81       31.11     25.14 o 
   3   4  24        1.36       13.41     28.16 o 
   4   4  24        0.08       37.90     25.21 o 
   5   4  24       21.73       23.92     39.09 o 
   6   4  24       21.96        0.00     29.46 o 
   7   4  24        4.42       20.86     32.51 o 
   1   5  24       30.81       65.88     31.22 o 
   2   5  24        6.58       29.69     25.91 o 
   3   5  24        2.64       26.70     27.80 o 
   4   5  24       11.15       23.25     25.88 o 
   1   1  25       18.97       21.09     20.99 o 
   2   1  25      224.92      222.07     34.29 o 
   3   1  25       83.61       52.66     29.05 o 
   4   1  25       70.51       55.72     26.38 o 
   5   1  25       91.94       66.00     30.12 o 
   6   1  25       92.78       57.93     29.84 o 
   7   1  25       36.37       40.34     30.24 o 
   8   1  25        1.39        0.00     26.76 o 
   9   1  25        0.10        0.00     27.08 o 
   0   2  25      295.65      251.07     62.79 o 
   1   2  25      115.80      123.16     25.34 o 
   2   2  25      106.29      137.00     26.50 o 
   3   2  25        1.57       37.26     22.10 o 
   4   2  25        4.59       24.19     22.62 o 
   5   2  25        3.14       48.82     31.22 o 
   6   2  25      152.92      113.72     37.79 o 
   7   2  25       87.52       67.58     33.45 o 
   8   2  25       17.35       18.50     28.62 o 
   9   2  25      166.45      199.05     41.31 o 
   1   3  25        1.29       15.27     20.57 o 
   2   3  25       35.09       74.81     26.59 o 
   3   3  25       47.96       39.35     34.67 o 
   4   3  25       60.74       79.70     27.26 o 
   5   3  25       33.48       73.54     35.64 o 
   6   3  25        8.43       98.15     32.67 o 
   7   3  25      116.46      150.31     39.16 o 
   8   3  25        1.01        0.00     28.11 o 
   0   4  25       13.45       46.80     31.81 o 
   1   4  25      160.97      180.52     32.55 o 
   2   4  25       60.30      110.55     29.86 o 
   3   4  25       22.14       78.00     28.10 o 
   4   4  25       76.36       90.34     29.09 o 
   5   4  25       10.94       52.55     27.35 o 
   0   0  26      361.56      410.48     87.29 o 
   1   0  26      124.82       83.89     55.56 o 
   2   0  26      330.76      395.09     66.00 o 
   3   0  26      318.73      453.19     64.22 o 
   4   0  26      114.63      185.67     50.57 o 
   5   0  26       12.91       19.29     35.05 o 
   6   0  26      119.28       75.69     45.38 o 
   7   0  26      252.06      162.74     54.84 o 
   8   0  26       49.76       58.13     80.46 o 
   1   1  26       40.21       36.68     24.47 o 
   2   1  26        2.50        0.00     23.56 o 
   3   1  26        0.02        0.00     25.05 o 
   4   1  26      406.35      381.98     39.81 o 
   5   1  26      152.61      149.92     35.39 o 
   6   1  26      100.09      111.22     45.60 o 
   7   1  26       45.22       10.56     34.68 o 
   8   1  26        1.43       31.48     36.28 o 
   0   2  26        0.32       31.63     29.80 o 
   1   2  26       24.20       53.08     23.46 o 
   2   2  26       31.93       80.94     24.72 o 
   3   2  26       54.91       65.89     24.11 o 
   4   2  26       30.29       19.40     29.10 o 
   5   2  26       60.40       35.59     31.61 o 
   6   2  26       49.85       45.48     32.73 o 
   7   2  26        0.42        7.56     30.14 o 
   1   3  26        1.35       45.44     23.26 o 
   2   3  26        0.01       64.63     30.09 o 
   3   3  26        1.12       41.20     32.94 o 
   4   3  26       61.93       52.47     29.68 o 
   5   3  26        1.96       79.23     32.20 o 
   6   3  26       45.92       57.24     32.71 o 
   0   4  26       50.07       98.31     52.58 o 
   1   4  26       14.78       60.99     25.85 o 
   2   4  26       19.55       27.06     33.23 o 
   3   4  26       66.91      110.60     31.86 o 
   1   1  27        0.00        0.00     25.75 o 
   2   1  27       59.39       50.83     27.34 o 
   3   1  27        0.93        0.00     24.44 o 
   4   1  27       13.53       45.78     27.24 o 
   5   1  27        2.28        0.00     26.99 o 
   6   1  27       20.70        0.00     27.31 o 
   7   1  27       22.67        9.26     30.59 o 
   0   2  27       89.12       53.69     35.21 o 
   1   2  27       35.58       36.19     24.27 o 
   2   2  27        5.94       21.87     29.16 o 
   3   2  27       16.42       47.97     31.74 o 
   4   2  27       48.74       26.72     30.99 o 
   5   2  27       41.18       47.58     32.19 o 
   6   2  27        5.98        2.23     31.06 o 
   1   3  27       54.44       95.69     27.79 o 
   2   3  27       13.99       41.73     35.59 o 
   3   3  27       16.26       53.36     40.90 o 
   4   3  27       26.36       65.85     35.68 o 
   0   0  28      418.54      381.11     93.25 o 
   1   0  28       84.14      100.68     61.30 o 
   2   0  28      105.07       63.06     45.08 o 
   3   0  28       13.23       19.27     48.10 o 
   4   0  28       12.87       12.66     42.72 o 
   5   0  28      132.61      129.16     48.77 o 
   1   1  28        6.76       28.14     28.94 o 
   2   1  28        0.01       26.82     28.89 o 
   3   1  28       46.48       68.69     31.32 o 
   4   1  28      153.23       88.22     31.13 o 
   5   1  28       25.13       62.93     33.94 o 
   0   2  28       63.49       63.97     37.45 o 
   1   2  28      109.62       92.02     33.97 o 
   2   2  28       39.27       30.85     28.60 o 
   3   2  28        4.63       41.09     33.17 o 
   4   2  28        8.13        0.00     30.37 o 
   1   1  29        0.64        0.00     27.90 o 
   2   1  29       20.38       40.22     31.39 o 
                                                 
